# Supplementary material for: Structure of poly[di­aqua­[μ-1,2-bis­(pyri­din-4-yl)ethane-κ2 N:N′]bis­(μ3-cyclo­butane-1,1-di­carboxyl­ato-κ3 O,O′:O′′:O′′′)dimanganese(II)]
Source: Acta Crystallogr E Crystallogr Commun. 2015 Jul 25;71(Pt 8):m150–1. doi: 10.1107/S2056989015013791 (PMC4571379; doi:10.1107/S2056989015013791)
Supplement: Supplementary file 1 [file e-71-0m150-sup1.cif]

##############################################################################
#                                                                            #
# This CIF contains the data in a paper accepted for publication in          #
# Acta Crystallographica Section E. It conforms to the requirements of       #
# Notes for Authors for Acta Crystallographica Section E, and has been       #
# peer reviewed under the auspices of the IUCr Commission on Journals.       #
#                                                                            #
# Full details of the Crystallographic Information File format               #
# are given in the paper "The Crystallographic Information File (CIF):       #
# a New Standard Archive File for Crystallography" by S. R. Hall, F. H.      #
# Allen and I. D. Brown [Acta Cryst. (1991), A47, 655-685].                  #
#                                                                            #
# The current version of the core CIF dictionary is obtainable from          #
# ftp://ftp.iucr.org/pub/cif_core.dic.                                       #
#                                                                            #
# Software is freely available for graphical display of the structure(s)     #
# in this CIF. For information consult the CIF software page                 #
# http://www.iucr.org/resources/cif/software.                                #
#                                                                            #
# This file may be used for bona fide research purposes within the           #
# scientific community so long as proper attribution is given to the journal # 
# article from which it was obtained.                                        #
#                                                                            #
##############################################################################
data_global
_audit_creation_method     'APEX2 v2014.1-1'
_journal_date_recd_electronic     2015-06-30
_journal_date_accepted     2015-07-21
_journal_name_full     'Acta Crystallographica, Section E'
_journal_year     2015
_journal_volume     71
_journal_issue      8
_journal_page_first     m150
_journal_page_last     m151
_journal_paper_category     HM
_journal_paper_doi     10.1107/S2056989015013791
_journal_coeditor_code     IM2468
_publ_contact_author_name     'Youngmee Kim'
_publ_contact_author_address
;
Departmentof Chemistry and Nano Science
Ewha Womans University,
Seoul 120-750
Republic of Korea
;
_publ_contact_author_email     'ymeekim@ewha.ac.kr'
_publ_contact_author_fax     '+82-2-3277-3419'
_publ_contact_author_phone     '+82-2-3277-4164'
_publ_section_title
;\
Structure of
poly[diaqua[\m-1,2-bis(pyridin-4-yl)ethane-\k^2^<i>N</i>:<i>N</i>']bis(\m~3~-\
cyclobutane-1,1-dicarboxylato-\k^3^<i>O</i>,<i>O</i>':<i>O</i>'':<i>O</i>''')\
dimanganese(II)]
;
loop_
    _publ_author_name
    _publ_author_footnote
    _publ_author_address
    'Lee, Do Nam' ?
;
Division of General Education (Chemistry)
Kwangwoon Univeristy
Seoul 139-701
Republic of Korea
;
    'Kim, Youngmee' .
;
Department of Chemistry and Nano Science
Ewha Womans University
Seoul 120-750
Republic of Korea
;
data_I
_chemical_name_systematic
;\
Poly[diaqua[\m-1,2-bis(pyridin-4-yl)ethane-\k^2^<i>N</i>:<i>N</i>']bis(\m~3~-\
cyclobutane-1,1-dicarboxylato-\k^3^<i>O</i>,<i>O</i>':<i>O</i>'':<i>O</i>''')\
dimanganese(II)]
;
_chemical_name_common     ?
_chemical_formula_moiety     'C12 H14 Mn N O5'
_chemical_formula_sum     'C12 H14 Mn N O5'
_chemical_formula_iupac     '[Mn (C6 H6 O4) (C12 H12 N2) (H2 O)]'
_chemical_formula_weight     307.18
_chemical_melting_point     ?
_symmetry_space_group_name_hall     ?
_space_group_crystal_system     monoclinic
_space_group_name_H-M_alt     'P 21/n'
_space_group_name_Hall     '-P 2yn'
loop_
    _space_group_symop_operation_xyz
    'x, y, z'
    '-x+1/2, y+1/2, -z+1/2'
    '-x, -y, -z'
    'x-1/2, -y-1/2, z-1/2'
_cell_length_a     7.4300(15)
_cell_length_b     24.095(5)
_cell_length_c     7.5930(15)
_cell_angle_alpha     90
_cell_angle_beta     91.27(3)
_cell_angle_gamma     90
_cell_volume     1359.0(5)
_cell_formula_units_Z     4
_cell_measurement_reflns_used     ?
_cell_measurement_theta_min     ?
_cell_measurement_theta_max     ?
_cell_measurement_temperature     293.(2)
_exptl_crystal_description     'block'
_exptl_crystal_colour     'colorless'
_exptl_crystal_size_max     0.130
_exptl_crystal_size_mid     0.080
_exptl_crystal_size_min     0.050
_exptl_crystal_density_diffrn     1.501
_exptl_crystal_density_meas     ?
_exptl_crystal_density_method     'not measured'
_exptl_crystal_F_000     632
_exptl_absorpt_coefficient_mu     0.986
_exptl_absorpt_correction_type     multi-scan
_exptl_absorpt_process_details
;
(SADABS; Bruker, 1997)
;
_exptl_absorpt_correction_T_min     0.88
_exptl_absorpt_correction_T_max     0.95
_exptl_special_details
;
;
_diffrn_ambient_temperature     293.(2)
_diffrn_radiation_type     MoK\a
_diffrn_radiation_wavelength     0.71073
_diffrn_radiation_monochromator     ?
_diffrn_measurement_device_type     'Bruker APEX CCD'
_diffrn_measurement_method     '\f and \w scans'
_diffrn_detector_area_resol_mean     ?
_diffrn_reflns_number     7527
_diffrn_reflns_av_R_equivalents     0.0338
_diffrn_reflns_theta_min     1.69
_diffrn_reflns_theta_max     26.00
_diffrn_reflns_theta_full     26.00
_diffrn_measured_fraction_theta_max     0.997
_diffrn_measured_fraction_theta_full     0.997
_diffrn_reflns_limit_h_min     -8
_diffrn_reflns_limit_h_max     9
_diffrn_reflns_limit_k_min     -21
_diffrn_reflns_limit_k_max     29
_diffrn_reflns_limit_l_min     -9
_diffrn_reflns_limit_l_max     9
_refine_special_details
;
;
_reflns_number_total     2662
_reflns_number_gt     2125
_reflns_threshold_expression     'I > 2\s(I)'
_refine_ls_structure_factor_coef     Fsqd
_refine_ls_matrix_type     full
_refine_ls_R_factor_all     0.0474
_refine_ls_R_factor_gt     0.0366
_refine_ls_wR_factor_gt     0.0936
_refine_ls_wR_factor_ref     0.0974
_refine_ls_goodness_of_fit_ref     1.063
_refine_ls_restrained_S_all     1.063
_refine_ls_number_reflns     2662
_refine_ls_number_parameters     178
_refine_ls_number_restraints     2
_refine_ls_hydrogen_treatment     mixed
_refine_ls_weighting_scheme     calc
_refine_ls_weighting_details
              'w=1/[\s^2^(Fo^2^)+(0.0463P)^2^+0.1811P] where P=(Fo^2^+2Fc^2^)/3'
_atom_sites_solution_hydrogens     mixed
_atom_sites_solution_primary     ?
_atom_sites_solution_secondary     ?
_refine_ls_shift/su_max     0.001
_refine_ls_shift/su_mean     0.000
_refine_diff_density_max     0.390
_refine_diff_density_min     -0.293
_refine_ls_extinction_method     none
_refine_ls_extinction_coef     ?
loop_
    _atom_type_symbol
    _atom_type_description
    _atom_type_scat_dispersion_real
    _atom_type_scat_dispersion_imag
    _atom_type_scat_source
    C C 0.0033 0.0016 'International Tables Vol C Tables 4.2.6.8 and 6.1.1.4'
    H H 0.0000 0.0000 'International Tables Vol C Tables 4.2.6.8 and 6.1.1.4'
    N N 0.0061 0.0033 'International Tables Vol C Tables 4.2.6.8 and 6.1.1.4'
    O O 0.0106 0.0060 'International Tables Vol C Tables 4.2.6.8 and 6.1.1.4'
    Mn Mn 0.3368 0.7283 'International Tables Vol C Tables 4.2.6.8 and 6.1.1.4'
_computing_data_collection
;
SMART (Bruker, 1997)
;
_computing_cell_refinement
;
SAINT (Bruker, 1997)
;
_computing_data_reduction
;
SAINT (Bruker, 1997)
;
_computing_structure_solution
;
SHELXS97 (Sheldrick, 2008)
;
_computing_structure_refinement
;
SHELXL2013 (Sheldrick, 2015)
;
_computing_molecular_graphics
;
SHELXTL (Sheldrick, 2008)
;
_computing_publication_material
;
SHELXTL (Sheldrick, 2008)
;
loop_
    _atom_site_type_symbol
    _atom_site_label
    _atom_site_fract_x
    _atom_site_fract_y
    _atom_site_fract_z
    _atom_site_U_iso_or_equiv
    _atom_site_adp_type
    _atom_site_calc_flag
    _atom_site_occupancy
    _atom_site_disorder_assembly
    _atom_site_disorder_group
    Mn Mn1 0.56903(5) 0.22314(2) 0.89895(4) 0.02572(14) Uani d 1 . .
    O O1 0.7988(3) 0.28188(7) 0.9016(2) 0.0376(4) Uani d 1 . .
    H H1A 0.862(3) 0.2740(10) 0.990(2) 0.045 Uiso d 1 . .
    H H1B 0.845(4) 0.2733(10) 0.8068(19) 0.045 Uiso d 1 . .
    O O11 0.4039(2) 0.26636(7) 1.0848(2) 0.0349(4) Uani d 1 . .
    O O12 0.1878(2) 0.32060(7) 1.1812(2) 0.0391(4) Uani d 1 . .
    O O13 0.4141(2) 0.27030(7) 0.7117(2) 0.0365(4) Uani d 1 . .
    O O14 0.1867(2) 0.32247(7) 0.6172(2) 0.0384(4) Uani d 1 . .
    N N21 0.3644(3) 0.15190(8) 0.8880(3) 0.0340(5) Uani d 1 . .
    C C11 0.2977(3) 0.30685(9) 1.0674(3) 0.0275(5) Uani d 1 . .
    C C12 0.3020(3) 0.30895(9) 0.7320(3) 0.0269(5) Uani d 1 . .
    C C13 0.3075(3) 0.34313(9) 0.9013(3) 0.0288(5) Uani d 1 . .
    C C14 0.1857(4) 0.39463(11) 0.9051(3) 0.0446(7) Uani d 1 . .
    H H14A 0.1467 0.4074 0.7893 0.053 Uiso calc 1 . .
    H H14B 0.0844 0.391 0.9826 0.053 Uiso calc 1 . .
    C C15 0.3422(5) 0.42786(12) 0.9847(4) 0.0629(9) Uani d 1 . .
    H H15A 0.3388 0.4313 1.1118 0.075 Uiso calc 1 . .
    H H15B 0.3588 0.4638 0.9299 0.075 Uiso calc 1 . .
    C C16 0.4729(4) 0.38341(11) 0.9212(3) 0.0437(7) Uani d 1 . .
    H H16A 0.5613 0.3719 1.0097 0.052 Uiso calc 1 . .
    H H16B 0.5294 0.3923 0.8109 0.052 Uiso calc 1 . .
    C C21 0.1888(4) 0.15938(11) 0.9101(3) 0.0403(6) Uani d 1 . .
    H H21 0.1467 0.1955 0.9207 0.048 Uiso calc 1 . .
    C C22 0.0664(4) 0.11689(12) 0.9181(3) 0.0440(7) Uani d 1 . .
    H H22 -0.0548 0.1246 0.9338 0.053 Uiso calc 1 . .
    C C23 0.1237(4) 0.06274(12) 0.9029(4) 0.0469(7) Uani d 1 . .
    C C24 0.3048(4) 0.05483(12) 0.8781(5) 0.0596(9) Uani d 1 . .
    H H24 0.35 0.0191 0.8663 0.072 Uiso calc 1 . .
    C C25 0.4190(4) 0.09962(12) 0.8707(4) 0.0535(8) Uani d 1 . .
    H H25 0.5406 0.093 0.8527 0.064 Uiso calc 1 . .
    C C26 -0.0063(5) 0.01499(14) 0.9168(4) 0.0657(10) Uani d 1 . .
    H H26A -0.1279 0.0291 0.9013 0.079 Uiso calc 1 . .
    H H26B 0.0152 -0.0108 0.8215 0.079 Uiso calc 1 . .
loop_
    _atom_site_aniso_label
    _atom_site_aniso_U_11
    _atom_site_aniso_U_22
    _atom_site_aniso_U_33
    _atom_site_aniso_U_12
    _atom_site_aniso_U_13
    _atom_site_aniso_U_23
    Mn1 0.0270(2) 0.0301(2) 0.0201(2) -0.00067(14) 0.00202(14) 0.00066(14)
    O1 0.0372(11) 0.0463(11) 0.0294(10) -0.0050(8) 0.0007(8) 0.0017(9)
    O11 0.0431(11) 0.0388(10) 0.0232(9) 0.0110(8) 0.0089(8) 0.0047(7)
    O12 0.0472(11) 0.0397(10) 0.0310(9) 0.0081(8) 0.0183(8) 0.0036(8)
    O13 0.0450(11) 0.0422(11) 0.0219(8) 0.0107(8) -0.0043(7) -0.0054(7)
    O14 0.0417(10) 0.0422(10) 0.0308(9) 0.0082(8) -0.0114(8) -0.0067(8)
    N21 0.0326(12) 0.0349(12) 0.0344(12) -0.0048(9) 0.0026(9) -0.0005(9)
    C11 0.0328(13) 0.0282(13) 0.0215(11) -0.0059(10) 0.0009(10) -0.0027(9)
    C12 0.0314(13) 0.0286(13) 0.0208(11) -0.0061(10) 0.0025(10) 0.0018(9)
    C13 0.0371(14) 0.0269(13) 0.0227(12) -0.0027(10) 0.0033(10) -0.0017(10)
    C14 0.067(2) 0.0358(15) 0.0306(14) 0.0140(14) -0.0014(13) -0.0004(11)
    C15 0.103(3) 0.0377(17) 0.0479(19) -0.0099(17) 0.0024(18) -0.0060(14)
    C16 0.0573(18) 0.0441(16) 0.0300(14) -0.0205(14) 0.0047(13) 0.0004(12)
    C21 0.0338(14) 0.0409(16) 0.0463(16) -0.0045(12) 0.0022(12) -0.0035(12)
    C22 0.0344(15) 0.0556(18) 0.0422(16) -0.0112(13) 0.0041(12) -0.0015(13)
    C23 0.0491(17) 0.0491(18) 0.0425(16) -0.0197(14) 0.0015(13) 0.0086(13)
    C24 0.060(2) 0.0306(16) 0.088(3) -0.0046(14) 0.0037(18) 0.0042(15)
    C25 0.0392(16) 0.0377(17) 0.084(2) -0.0003(13) 0.0101(16) 0.0048(15)
    C26 0.074(2) 0.064(2) 0.059(2) -0.0362(18) -0.0118(18) 0.0165(16)
_geom_special_details
;
All e.s.d.'s (except the e.s.d. in the dihedral angle between two l.s. planes)
are estimated using the full covariance matrix. The cell e.s.d.'s are taken
into account individually in the estimation of e.s.d.'s in distances, angles
and torsion angles; correlations between e.s.d.'s in cell parameters are only
used when they are defined by crystal symmetry. An approximate (isotropic)
treatment of cell e.s.d.'s is used for estimating e.s.d.'s involving l.s.
planes.
;
loop_
    _geom_bond_atom_site_label_1
    _geom_bond_atom_site_label_2
    _geom_bond_site_symmetry_2
    _geom_bond_distance
    _geom_bond_publ_flag
    Mn1 O13 . 2.1369(18) ?
    Mn1 O14 4_666 2.1571(17) ?
    Mn1 O11 . 2.1583(16) ?
    Mn1 O12 4_665 2.1650(17) ?
    Mn1 O1 . 2.2175(19) ?
    Mn1 N21 . 2.293(2) ?
    O1 H1A . 0.830(2) ?
    O1 H1B . 0.830(2) ?
    O11 C11 . 1.260(3) ?
    O12 C11 . 1.247(3) ?
    O12 Mn1 4_566 2.1650(17) ?
    O13 C12 . 1.261(3) ?
    O14 C12 . 1.252(3) ?
    O14 Mn1 4_565 2.1570(17) ?
    N21 C25 . 1.331(3) ?
    N21 C21 . 1.331(3) ?
    C11 C13 . 1.538(3) ?
    C12 C13 . 1.526(3) ?
    C13 C14 . 1.537(3) ?
    C13 C16 . 1.570(3) ?
    C14 C15 . 1.525(4) ?
    C14 H14A . 0.97 ?
    C14 H14B . 0.97 ?
    C15 C16 . 1.531(4) ?
    C15 H15A . 0.97 ?
    C15 H15B . 0.97 ?
    C16 H16A . 0.97 ?
    C16 H16B . 0.97 ?
    C21 C22 . 1.372(4) ?
    C21 H21 . 0.93 ?
    C22 C23 . 1.378(4) ?
    C22 H22 . 0.93 ?
    C23 C24 . 1.376(4) ?
    C23 C26 . 1.507(4) ?
    C24 C25 . 1.375(4) ?
    C24 H24 . 0.93 ?
    C25 H25 . 0.93 ?
    C26 C26 3_557 1.457(6) ?
    C26 H26A . 0.97 ?
    C26 H26B . 0.97 ?
loop_
    _geom_angle_atom_site_label_1
    _geom_angle_atom_site_label_2
    _geom_angle_atom_site_label_3
    _geom_angle_site_symmetry_1
    _geom_angle_site_symmetry_3
    _geom_angle
    _geom_angle_publ_flag
    O13 Mn1 O14 . 4_666 170.14(7) ?
    O13 Mn1 O11 . . 82.69(6) ?
    O14 Mn1 O11 4_666 . 88.28(7) ?
    O13 Mn1 O12 . 4_665 88.48(7) ?
    O14 Mn1 O12 4_666 4_665 99.99(7) ?
    O11 Mn1 O12 . 4_665 168.94(7) ?
    O13 Mn1 O1 . . 94.01(7) ?
    O14 Mn1 O1 4_666 . 91.12(7) ?
    O11 Mn1 O1 . . 97.75(7) ?
    O12 Mn1 O1 4_665 . 89.47(7) ?
    O13 Mn1 N21 . . 91.54(7) ?
    O14 Mn1 N21 4_666 . 84.46(7) ?
    O11 Mn1 N21 . . 89.93(7) ?
    O12 Mn1 N21 4_665 . 83.63(7) ?
    O1 Mn1 N21 . . 171.03(7) ?
    Mn1 O1 H1A . . 106.3(19) ?
    Mn1 O1 H1B . . 100.(2) ?
    H1A O1 H1B . . 114.(3) ?
    C11 O11 Mn1 . . 131.98(14) ?
    C11 O12 Mn1 . 4_566 133.16(16) ?
    C12 O13 Mn1 . . 131.20(15) ?
    C12 O14 Mn1 . 4_565 131.45(16) ?
    C25 N21 C21 . . 116.3(2) ?
    C25 N21 Mn1 . . 120.58(17) ?
    C21 N21 Mn1 . . 123.01(17) ?
    O12 C11 O11 . . 123.5(2) ?
    O12 C11 C13 . . 117.4(2) ?
    O11 C11 C13 . . 119.0(2) ?
    O14 C12 O13 . . 123.4(2) ?
    O14 C12 C13 . . 116.8(2) ?
    O13 C12 C13 . . 119.7(2) ?
    C12 C13 C14 . . 116.5(2) ?
    C12 C13 C11 . . 112.53(18) ?
    C14 C13 C11 . . 113.9(2) ?
    C12 C13 C16 . . 114.90(19) ?
    C14 C13 C16 . . 87.64(19) ?
    C11 C13 C16 . . 108.9(2) ?
    C15 C14 C13 . . 89.3(2) ?
    C15 C14 H14A . . 113.8 ?
    C13 C14 H14A . . 113.8 ?
    C15 C14 H14B . . 113.8 ?
    C13 C14 H14B . . 113.8 ?
    H14A C14 H14B . . 111.0 ?
    C14 C15 C16 . . 89.5(2) ?
    C14 C15 H15A . . 113.7 ?
    C16 C15 H15A . . 113.7 ?
    C14 C15 H15B . . 113.7 ?
    C16 C15 H15B . . 113.7 ?
    H15A C15 H15B . . 111.0 ?
    C15 C16 C13 . . 87.8(2) ?
    C15 C16 H16A . . 114.0 ?
    C13 C16 H16A . . 114.0 ?
    C15 C16 H16B . . 114.0 ?
    C13 C16 H16B . . 114.0 ?
    H16A C16 H16B . . 111.2 ?
    N21 C21 C22 . . 123.9(3) ?
    N21 C21 H21 . . 118.1 ?
    C22 C21 H21 . . 118.1 ?
    C21 C22 C23 . . 119.8(3) ?
    C21 C22 H22 . . 120.1 ?
    C23 C22 H22 . . 120.1 ?
    C24 C23 C22 . . 116.6(2) ?
    C24 C23 C26 . . 122.3(3) ?
    C22 C23 C26 . . 121.1(3) ?
    C25 C24 C23 . . 120.2(3) ?
    C25 C24 H24 . . 119.9 ?
    C23 C24 H24 . . 119.9 ?
    N21 C25 C24 . . 123.3(3) ?
    N21 C25 H25 . . 118.3 ?
    C24 C25 H25 . . 118.3 ?
    C26 C26 C23 3_557 . 114.2(3) ?
    C26 C26 H26A 3_557 . 108.7 ?
    C23 C26 H26A . . 108.7 ?
    C26 C26 H26B 3_557 . 108.7 ?
    C23 C26 H26B . . 108.7 ?
    H26A C26 H26B . . 107.6 ?
loop_
    _geom_torsion_atom_site_label_1
    _geom_torsion_atom_site_label_2
    _geom_torsion_atom_site_label_3
    _geom_torsion_atom_site_label_4
    _geom_torsion_site_symmetry_1
    _geom_torsion_site_symmetry_2
    _geom_torsion_site_symmetry_3
    _geom_torsion_site_symmetry_4
    _geom_torsion
    _geom_torsion_publ_flag
    Mn1 O12 C11 O11 4_566 . . . -20.6(4) ?
    Mn1 O12 C11 C13 4_566 . . . 161.91(16) ?
    Mn1 O11 C11 O12 . . . . 166.53(16) ?
    Mn1 O11 C11 C13 . . . . -16.1(3) ?
    Mn1 O14 C12 O13 4_565 . . . 22.8(4) ?
    Mn1 O14 C12 C13 4_565 . . . -159.34(15) ?
    Mn1 O13 C12 O14 . . . . -159.83(17) ?
    Mn1 O13 C12 C13 . . . . 22.4(3) ?
    O14 C12 C13 C14 . . . . -6.7(3) ?
    O13 C12 C13 C14 . . . . 171.3(2) ?
    O14 C12 C13 C11 . . . . 127.5(2) ?
    O13 C12 C13 C11 . . . . -54.5(3) ?
    O14 C12 C13 C16 . . . . -107.1(3) ?
    O13 C12 C13 C16 . . . . 70.9(3) ?
    O12 C11 C13 C12 . . . . -131.6(2) ?
    O11 C11 C13 C12 . . . . 50.8(3) ?
    O12 C11 C13 C14 . . . . 3.8(3) ?
    O11 C11 C13 C14 . . . . -173.7(2) ?
    O12 C11 C13 C16 . . . . 99.8(2) ?
    O11 C11 C13 C16 . . . . -77.8(3) ?
    C12 C13 C14 C15 . . . . -134.6(2) ?
    C11 C13 C14 C15 . . . . 91.8(2) ?
    C16 C13 C14 C15 . . . . -17.9(2) ?
    C13 C14 C15 C16 . . . . 18.3(2) ?
    C14 C15 C16 C13 . . . . -17.9(2) ?
    C12 C13 C16 C15 . . . . 136.1(2) ?
    C14 C13 C16 C15 . . . . 17.8(2) ?
    C11 C13 C16 C15 . . . . -96.7(2) ?
    C25 N21 C21 C22 . . . . 1.0(4) ?
    Mn1 N21 C21 C22 . . . . -174.6(2) ?
    N21 C21 C22 C23 . . . . 0.0(4) ?
    C21 C22 C23 C24 . . . . -0.7(4) ?
    C21 C22 C23 C26 . . . . 178.1(3) ?
    C22 C23 C24 C25 . . . . 0.4(5) ?
    C26 C23 C24 C25 . . . . -178.4(3) ?
    C21 N21 C25 C24 . . . . -1.3(4) ?
    Mn1 N21 C25 C24 . . . . 174.4(3) ?
    C23 C24 C25 N21 . . . . 0.6(5) ?
    C24 C23 C26 C26 . . . 3_557 74.0(5) ?
    C22 C23 C26 C26 . . . 3_557 -104.7(5) ?
_shelx_res_checksum     61924
_iucr_refine_instructions_details
;
TITL ym991sadP21n in P2(1)/n
CELL 0.71073   7.4300  24.0950   7.5930  90.000  91.270  90.000
ZERR    4.00   0.0015   0.0048   0.0015   0.000   0.030   0.000
LATT 1
SYMM 0.5-X, 0.5+Y, 0.5-Z
SFAC C  H  N  O  Mn
UNIT 48 56 4 20 4
OMIT  -2.00  52.00
L.S. 5
ACTA
BOND $H
FMAP 2
PLAN 0
CONF
SIZE 0.13 0.08 0.05
DFIX 0.83 0.002 O1 H1A
DFIX 0.83 0.002 O1 H1B
TEMP 20
WGHT    0.046300    0.181100
FVAR       0.70420
MOLE 1
MN1   5    0.569034    0.223138    0.898949    11.00000    0.02695    0.03015 =
         0.02013    0.00066    0.00202   -0.00067
O1    4    0.798837    0.281878    0.901575    11.00000    0.03723    0.04630 =
         0.02937    0.00175    0.00069   -0.00503
H1A   2    0.861809    0.273988    0.989665    11.00000   -1.20000
H1B   2    0.844833    0.273329    0.806765    11.00000   -1.20000
O11   4    0.403902    0.266356    1.084823    11.00000    0.04313    0.03883 =
         0.02317    0.00471    0.00887    0.01099
O12   4    0.187786    0.320603    1.181218    11.00000    0.04723    0.03973 =
         0.03103    0.00363    0.01832    0.00815
O13   4    0.414071    0.270300    0.711686    11.00000    0.04499    0.04224 =
         0.02192   -0.00538   -0.00432    0.01070
O14   4    0.186669    0.322469    0.617168    11.00000    0.04174    0.04219 =
         0.03079   -0.00675   -0.01144    0.00824
N21   3    0.364408    0.151900    0.888024    11.00000    0.03262    0.03492 =
         0.03444   -0.00049    0.00256   -0.00477
C11   1    0.297702    0.306850    1.067446    11.00000    0.03281    0.02820 =
         0.02149   -0.00268    0.00086   -0.00586
C12   1    0.301965    0.308948    0.732046    11.00000    0.03144    0.02856 =
         0.02082    0.00183    0.00248   -0.00609
C13   1    0.307506    0.343127    0.901327    11.00000    0.03708    0.02691 =
         0.02268   -0.00169    0.00328   -0.00271
C14   1    0.185720    0.394632    0.905108    11.00000    0.06718    0.03581 =
         0.03056   -0.00036   -0.00139    0.01396
AFIX  23
H14A  2    0.146680    0.407370    0.789252    11.00000   -1.20000
H14B  2    0.084353    0.390952    0.982594    11.00000   -1.20000
AFIX   0
C15   1    0.342165    0.427865    0.984653    11.00000    0.10306    0.03774 =
         0.04792   -0.00604    0.00238   -0.00994
AFIX  23
H15A  2    0.338836    0.431251    1.111836    11.00000   -1.20000
H15B  2    0.358800    0.463818    0.929897    11.00000   -1.20000
AFIX   0
C16   1    0.472855    0.383413    0.921243    11.00000    0.05727    0.04408 =
         0.03004    0.00038    0.00465   -0.02049
AFIX  23
H16A  2    0.561337    0.371915    1.009740    11.00000   -1.20000
H16B  2    0.529447    0.392332    0.810874    11.00000   -1.20000
AFIX   0
C21   1    0.188819    0.159382    0.910108    11.00000    0.03382    0.04085 =
         0.04631   -0.00346    0.00222   -0.00453
AFIX  43
H21   2    0.146673    0.195545    0.920709    11.00000   -1.20000
AFIX   0
C22   1    0.066403    0.116894    0.918146    11.00000    0.03438    0.05556 =
         0.04221   -0.00150    0.00414   -0.01115
AFIX  43
H22   2   -0.054837    0.124604    0.933825    11.00000   -1.20000
AFIX   0
C23   1    0.123696    0.062737    0.902907    11.00000    0.04910    0.04915 =
         0.04246    0.00859    0.00153   -0.01968
C24   1    0.304759    0.054829    0.878093    11.00000    0.06016    0.03065 =
         0.08811    0.00417    0.00370   -0.00463
AFIX  43
H24   2    0.350024    0.019069    0.866288    11.00000   -1.20000
AFIX   0
C25   1    0.419014    0.099619    0.870689    11.00000    0.03923    0.03771 =
         0.08397    0.00480    0.01010   -0.00032
AFIX  43
H25   2    0.540564    0.093049    0.852662    11.00000   -1.20000
AFIX   0
C26   1   -0.006320    0.014992    0.916758    11.00000    0.07368    0.06363 =
         0.05932    0.01646   -0.01180   -0.03619
AFIX  23
H26A  2   -0.127919    0.029099    0.901285    11.00000   -1.20000
H26B  2    0.015196   -0.010815    0.821465    11.00000   -1.20000
AFIX   0
HKLF 4
REM  ym991sadP21n in P2(1)/n
REM R1 =  0.0366 for    2125 Fo > 4sig(Fo)  and  0.0474 for all    2662 data
REM    178 parameters refined using      2 restraints
END
WGHT      0.0463      0.1811
REM Highest difference peak  0.390,  deepest hole -0.293,  1-sigma level  0.078
Q1    1  -0.0828  0.0025  0.8047  11.00000  0.05    0.39
Q2    1   0.0671 -0.0111  0.9468  11.00000  0.05    0.37
Q3    1   0.3428  0.4288  0.8414  11.00000  0.05    0.32
Q4    1   0.5388  0.1028  0.7753  11.00000  0.05    0.27
Q5    1   0.0816 -0.0372  0.9198  11.00000  0.05    0.26
Q6    1   0.2846  0.0552  0.8111  11.00000  0.05    0.24
Q7    1   0.2859  0.3201  0.8248  11.00000  0.05    0.23
Q8    1   0.0778  0.3867  0.9090  11.00000  0.05    0.23
Q9    1  -0.1617  0.0441  0.9828  11.00000  0.05    0.23
Q10   1   0.3768  0.0185  0.8008  11.00000  0.05    0.23
Q11   1   0.1753  0.4884  1.0810  11.00000  0.05    0.23
Q12   1  -0.3559 -0.0301  0.7991  11.00000  0.05    0.22
Q13   1   0.1028  0.0801  0.9770  11.00000  0.05    0.22
Q14   1   0.1408 -0.0418  0.7719  11.00000  0.05    0.22
Q15   1   0.2885  0.3262  0.9673  11.00000  0.05    0.22
Q16   1   0.1601 -0.0237  0.8958  11.00000  0.05    0.21
Q17   1   0.5594  0.0302  0.8767  11.00000  0.05    0.21
Q18   1   0.3893  0.3652  0.9127  11.00000  0.05    0.21
Q19   1  -0.2467 -0.0195  0.6847  11.00000  0.05    0.21
Q20   1   0.4068  0.4776  1.0087  11.00000  0.05    0.20
;
