# Supplementary material for: Structure of poly[di­aqua­[μ-1,2-bis­(pyri­din-4-yl)ethane-κ2 N:N′]bis­(μ3-cyclo­butane-1,1-di­carboxyl­ato-κ3 O,O′:O′′:O′′′)dimanganese(II)]
Source: Acta Crystallogr E Crystallogr Commun. 2015 Jul 25;71(Pt 8):m150–1. doi: 10.1107/S2056989015013791 (PMC4571379; doi:10.1107/S2056989015013791)
Supplement: Supplementary file 2 [file e-71-0m150-Isup2.hkl]

#
# h,k,l, Fc-squared, Fo-squared, sigma(Fo-squared), status flag
#
data_I
_shelx_title ' ym991sadP21n in P2(1)/n'
_shelx_refln_list_code          4
_shelx_F_calc_maximum      184.32
_exptl_crystal_F_000       632.00
_reflns_d_resolution_high  0.8107

loop_
 _space_group_symop_operation_xyz
 'x, y, z'
 '-x+1/2, y+1/2, -z+1/2'
 '-x, -y, -z'
 'x-1/2, -y-1/2, z-1/2'

_cell_length_a     7.4300
_cell_length_b    24.0950
_cell_length_c     7.5930
_cell_angle_alpha  90.000
_cell_angle_beta   91.270
_cell_angle_gamma  90.000

_shelx_F_squared_multiplier     1.000

loop_
 _refln_index_h
 _refln_index_k
 _refln_index_l
 _refln_F_squared_calc
 _refln_F_squared_meas
 _refln_F_squared_sigma
 _refln_observed_status
   2   0   0         73.70         85.60         7.24 o
   4   0   0       1271.66       1385.10        57.07 o
   6   0   0        335.18        376.21        52.11 o
   8   0   0       1838.36       1875.61       116.04 o
   1   1   0       1538.47       1414.45        58.49 o
   2   1   0          6.39          7.52         1.90 o
   3   1   0        738.13        678.50        28.66 o
   4   1   0       1887.80       1798.91        51.94 o
   5   1   0         18.22         14.95         3.96 o
   6   1   0        349.18        392.56        25.38 o
   7   1   0         45.58         27.43         6.20 o
   8   1   0         10.12         16.67        11.26 o
   9   1   0          9.27          5.43        12.47 o
   0   2   0      33974.32      17876.37      1040.31 o
   1   2   0       3672.39       3862.00       126.99 o
   2   2   0        107.03         94.98         3.75 o
   3   2   0        197.19        209.76         8.45 o
   4   2   0        446.90        458.85        14.55 o
   5   2   0        106.08        122.16         6.67 o
   6   2   0       1077.52       1081.02        32.90 o
   7   2   0        232.08        253.47        17.26 o
   8   2   0       1066.79       1091.67        50.52 o
   9   2   0         74.40         60.19        14.43 o
   1   3   0       2542.08       2709.19        69.89 o
   2   3   0         61.14         50.26         2.63 o
   3   3   0        106.13        106.19         5.48 o
   4   3   0       1705.23       1612.74        46.74 o
   5   3   0        120.60        156.30        10.13 o
   6   3   0        236.65        226.82         9.83 o
   7   3   0          0.88         -1.19         6.58 o
   8   3   0         13.90          5.12         9.12 o
   9   3   0         31.59         34.35        14.10 o
   0   4   0        874.13        859.85        50.99 o
   1   4   0       8358.32       8711.96       253.53 o
   2   4   0       2333.99       2430.49        69.95 o
   3   4   0       1421.37       1366.43        39.98 o
   4   4   0         95.25         98.33         4.98 o
   5   4   0        733.05        670.41        21.02 o
   6   4   0       1068.53       1097.50        38.94 o
   7   4   0         36.03         22.84         7.58 o
   8   4   0        116.44        158.88        20.00 o
   9   4   0        365.50        432.37        36.91 o
   1   5   0       1753.76       1758.49        51.58 o
   2   5   0        496.04        573.04        20.23 o
   3   5   0         12.32         13.63         2.65 o
   4   5   0       2106.82       1990.90        66.82 o
   5   5   0         84.81        101.06         6.09 o
   6   5   0          9.70         10.63         5.84 o
   7   5   0        231.75        189.89        14.90 o
   8   5   0          3.84         -0.70         8.76 o
   9   5   0        156.43        133.34        16.87 o
   1   6   0       2984.74       3151.36       106.42 o
   2   6   0       6384.69       6591.76       191.74 o
   3   6   0       7554.56       7760.00       260.68 o
   4   6   0        812.22        776.15        34.24 o
   5   6   0       1329.20       1295.86        40.04 o
   6   6   0       1919.18       1824.39        62.45 o
   7   6   0          0.02          0.36         6.94 o
   8   6   0         23.08         25.47         9.24 o
   1   7   0       3201.00       2999.12       101.44 o
   2   7   0         35.95         38.88         2.17 o
   3   7   0       1005.36        961.65        29.23 o
   4   7   0        108.74         91.12         7.27 o
   5   7   0        140.18        127.80        10.41 o
   6   7   0        146.87        152.46        28.50 o
   7   7   0        945.36        957.35        35.66 o
   8   7   0          1.45         -4.24         8.99 o
   0   8   0        100.40         93.18         5.29 o
   1   8   0       1574.36       1607.80        54.92 o
   2   8   0      10590.55      11553.69       300.51 o
   3   8   0       6978.33       6992.24       203.89 o
   4   8   0          2.31          7.45         4.92 o
   5   8   0        643.06        669.65        21.68 o
   6   8   0        612.50        681.35        22.63 o
   7   8   0          4.70          5.03         7.51 o
   8   8   0         14.44         12.77        11.99 o
   1   9   0        584.13        509.13        18.51 o
   2   9   0        705.85        832.88        22.54 o
   3   9   0        141.43        162.83        10.02 o
   4   9   0          3.14          4.72         4.15 o
   5   9   0        129.80        109.40        11.57 o
   6   9   0        164.25        169.75         9.95 o
   7   9   0        638.23        559.81        31.14 o
   8   9   0         13.09         42.77        15.77 o
   0  10   0        424.63        399.29        18.12 o
   1  10   0        169.49        171.65         7.50 o
   2  10   0        199.81        219.67         6.93 o
   3  10   0       9436.39       9608.62       279.75 o
   4  10   0        434.98        417.87        16.58 o
   5  10   0       1590.96       1630.13        43.65 o
   6  10   0         19.74         19.13         5.40 o
   7  10   0        128.64        116.05        15.36 o
   8  10   0         99.17         82.35        11.54 o
   1  11   0        414.88        329.40        12.82 o
   2  11   0        477.69        505.53        16.07 o
   3  11   0        250.45        239.99        11.03 o
   4  11   0        301.21        268.78        12.54 o
   5  11   0          8.22          9.69         4.99 o
   6  11   0         71.93         58.64         7.08 o
   7  11   0        339.05        347.27        27.29 o
   8  11   0          0.03          7.04        10.06 o
   0  12   0         80.37         53.52         7.39 o
   1  12   0        948.83       1094.72        38.28 o
   2  12   0        882.05        886.19        27.07 o
   3  12   0       6728.45       6857.21       200.28 o
   4  12   0         65.41         71.93         5.76 o
   5  12   0       1822.58       1761.92        52.61 o
   6  12   0        236.97        218.31        10.92 o
   7  12   0        218.33        213.46        20.99 o
   8  12   0         68.06         56.99        11.19 o
   1  13   0        712.56        616.44        22.51 o
   2  13   0         23.77         42.13         3.86 o
   3  13   0        582.27        606.52        22.94 o
   4  13   0       3506.97       3591.07       104.48 o
   5  13   0         53.46         25.19         5.82 o
   6  13   0         55.30         43.83         7.33 o
   7  13   0        253.67        259.11        23.12 o
   8  13   0          8.11          1.17        10.31 o
   0  14   0        416.72        368.05        22.67 o
   1  14   0        316.50        297.68        12.23 o
   2  14   0        671.04        644.26        20.51 o
   3  14   0       2507.50       2479.81        85.23 o
   4  14   0         83.50        110.24         8.75 o
   5  14   0        656.08        651.39        21.69 o
   6  14   0        277.57        314.07        17.50 o
   7  14   0         31.41          8.65         8.60 o
   8  14   0         10.45          6.48        11.24 o
   1  15   0        975.60        964.06        41.73 o
   2  15   0         17.34         26.68         4.06 o
   3  15   0         58.18         68.20         8.33 o
   4  15   0       1417.38       1324.78        40.33 o
   5  15   0         22.81         16.14         5.94 o
   6  15   0        123.48        117.87         9.74 o
   7  15   0        103.77        106.84        10.43 o
   0  16   0       1567.86       1361.55        83.63 o
   1  16   0        543.30        517.98        19.78 o
   2  16   0        688.66        708.22        29.29 o
   3  16   0        629.35        598.48        19.56 o
   4  16   0        106.26        119.51        11.99 o
   5  16   0        102.44         95.91        10.55 o
   6  16   0        556.98        552.48        26.16 o
   7  16   0          3.70          1.61         8.77 o
   1  17   0        148.32        150.07        11.40 o
   2  17   0        429.24        456.24        30.52 o
   3  17   0        183.44        170.26         8.23 o
   4  17   0        298.66        327.36        13.96 o
   5  17   0        422.95        333.99        13.77 o
   6  17   0        215.13        195.54        11.52 o
   7  17   0         53.02         48.15         9.86 o
   0  18   0       5392.53       5203.07       307.20 o
   1  18   0       1144.12       1208.14        53.43 o
   2  18   0        556.56        618.61        29.89 o
   3  18   0        126.01        103.51         6.94 o
   4  18   0         41.75         35.98        10.09 o
   5  18   0          4.02          3.36         6.53 o
   6  18   0        351.96        333.44        15.01 o
   7  18   0          1.63          2.38         9.30 o
   1  19   0        295.42        292.82        36.93 o
   2  19   0       1244.59       1104.43        93.70 o
   3  19   0         10.41         12.37        12.60 o
   4  19   0        319.07        318.19        12.92 o
   5  19   0         80.63         68.25         8.22 o
   6  19   0        116.37        108.54        10.29 o
   7  19   0         18.97         20.00         9.79 o
   0  20   0       1575.14       1662.35       102.77 o
   1  20   0        500.67        502.16        25.67 o
   2  20   0        792.99        783.95        37.09 o
   3  20   0         18.60         51.22        10.32 o
   4  20   0          3.69         -1.56        10.10 o
   5  20   0         46.49         33.04         9.09 o
   6  20   0        317.98        316.65        15.41 o
   1  21   0          8.55          8.55         8.68 o
   2  21   0        555.09        525.36        27.32 o
   3  21   0         12.40         20.88         9.41 o
   4  21   0         91.89        108.05        19.26 o
   5  21   0          3.31          4.73        11.07 o
   6  21   0        179.99        209.36        19.55 o
   0  22   0        542.26        543.53        39.90 o
   1  22   0          3.47          1.31         8.16 o
   2  22   0        166.16        164.74        35.24 o
   3  22   0        355.71        353.41        21.56 o
   4  22   0         10.23          8.78        11.92 o
   5  22   0         29.68         14.78        12.96 o
   6  22   0        276.10        317.96        23.14 o
   1  23   0        817.67        736.12        91.14 o
   2  23   0         58.94         71.24        12.00 o
   3  23   0        110.79         83.57        13.88 o
   4  23   0         46.13         24.03        22.49 o
   5  23   0         15.16         -2.30        14.21 o
   0  24   0       1685.63       1733.07       108.54 o
   1  24   0          0.53          7.20         9.51 o
   2  24   0         29.99         36.27        11.71 o
   3  24   0        277.10        249.59        19.16 o
   4  24   0         74.97         56.62        13.62 o
   5  24   0        103.11         74.57        16.53 o
   1  25   0       1005.67        952.64        45.17 o
   2  25   0         22.61         14.20        11.77 o
   3  25   0        124.53         90.03        29.54 o
   4  25   0         94.61         95.65        15.75 o
   0  26   0        403.53        394.01        34.65 o
   1  26   0        185.12        156.25        17.14 o
   2  26   0         26.09         31.93        13.05 o
   3  26   0        149.37        169.42        17.87 o
   4  26   0         22.93         18.74        15.04 o
   1  27   0        299.50        320.22        22.46 o
   2  27   0        117.52        110.35        16.35 o
   3  27   0          0.65         -3.78        14.49 o
   0  28   0         30.49         67.83        21.28 o
   1  28   0        107.39        117.61        39.03 o
   2  28   0          2.99         -1.27        13.45 o
   3  28   0        225.66        277.11        40.88 o
   1  29   0         75.95        101.17        17.32 o
   2  29   0         72.79         61.17        16.42 o
  -9   0   1         23.02         11.08        13.23 o
  -7   0   1        469.62        490.91        58.45 o
  -5   0   1       2774.88       2821.04       167.11 o
  -3   0   1        173.58        143.37        11.64 o
  -1   0   1      18241.20      17702.77       725.84 o
   1   0   1       1097.78       1004.75        59.34 o
   3   0   1        105.68         69.47         7.75 o
   5   0   1          0.06          0.69         7.48 o
   7   0   1        540.41        565.52        40.66 o
   9   0   1        127.56        132.18        24.57 o
  -9   1   1        205.77        212.13        16.36 o
  -8   1   1          0.89          2.85         7.28 o
  -7   1   1        246.32        233.41        14.07 o
  -6   1   1        206.28        200.86        13.05 o
  -5   1   1        240.50        264.19        37.22 o
  -4   1   1        229.74        285.92        14.50 o
  -3   1   1       1487.73       1372.25        57.82 o
  -2   1   1        745.71        744.66        26.14 o
  -1   1   1       1043.38       1108.88        29.12 o
   0   1   1       1798.19       1920.39        64.65 o
   1   1   1      11476.96      11566.42       387.58 o
   2   1   1       1129.13       1158.47        48.91 o
   3   1   1        131.19        135.86        13.01 o
   4   1   1          2.29         10.59         4.39 o
   5   1   1       2985.20       2928.36       122.47 o
   6   1   1          6.73         11.32         7.37 o
   7   1   1        366.34        414.88        28.24 o
   8   1   1          5.85         11.10        10.81 o
   9   1   1          0.04          2.71        13.99 o
  -9   2   1          0.18          2.42        10.06 o
  -8   2   1         34.79         36.23         7.73 o
  -7   2   1        412.00        428.25        16.21 o
  -6   2   1         48.42         52.87        16.48 o
  -5   2   1       2382.52       2430.92       134.16 o
  -4   2   1        231.43        267.05        13.77 o
  -3   2   1          0.76          2.90         2.73 o
  -2   2   1       4054.85       4114.78       120.00 o
  -1   2   1       2241.03       2398.96        70.01 o
   0   2   1       1547.70       1414.51        36.97 o
   1   2   1      15153.07      15380.71       446.45 o
   2   2   1        530.82        515.42        18.43 o
   3   2   1       2926.74       2696.02       111.85 o
   4   2   1        323.12        349.97        32.89 o
   5   2   1         94.31        120.69         9.58 o
   6   2   1        878.97        919.21        46.78 o
   7   2   1        264.13        330.46        19.88 o
   8   2   1          2.47         -0.25        12.38 o
   9   2   1        165.78        181.65        18.69 o
  -9   3   1        321.98        327.40        18.46 o
  -8   3   1          5.75          8.42         7.48 o
  -7   3   1         28.58         35.99         6.43 o
  -6   3   1       1484.77       1413.57        49.00 o
  -5   3   1          7.09         17.88         6.13 o
  -4   3   1        480.37        470.94        21.98 o
  -3   3   1       3591.03       3625.71       122.51 o
  -2   3   1        203.83        199.67         6.70 o
  -1   3   1      20498.17      19285.53       559.12 o
   0   3   1          7.31          9.10         1.20 o
   1   3   1       3890.62       3957.92       115.43 o
   2   3   1       3132.18       3053.16       103.00 o
   3   3   1       1516.51       1490.80        51.23 o
   4   3   1        480.08        521.61        40.49 o
   5   3   1       1858.20       1829.58        77.64 o
   6   3   1         28.22         33.08         9.61 o
   7   3   1        523.85        478.01        25.37 o
   8   3   1        166.48        178.23        16.36 o
   9   3   1          8.55         13.22        14.26 o
  -9   4   1          6.77          6.99        10.71 o
  -8   4   1        193.57        192.65        11.08 o
  -7   4   1        837.85        863.72        27.58 o
  -6   4   1        507.49        522.37        20.50 o
  -5   4   1       1860.58       1876.50       112.85 o
  -4   4   1         16.90         52.48         4.95 o
  -3   4   1        716.11        738.58        24.57 o
  -2   4   1       5359.40       5492.92       184.62 o
  -1   4   1       1141.18       1103.73        32.51 o
   0   4   1        122.80         99.56         3.19 o
   1   4   1       6941.52       7170.80       186.54 o
   2   4   1        611.11        613.12        21.62 o
   3   4   1       1197.91       1240.76        36.58 o
   4   4   1         22.75         10.68         3.96 o
   5   4   1        208.81        161.97        11.05 o
   6   4   1       1514.37       1589.59        68.66 o
   7   4   1        302.63        342.40        21.49 o
   8   4   1         45.27         42.92        12.30 o
   9   4   1        269.55        202.40        29.69 o
  -9   5   1        220.87        200.89        24.78 o
  -8   5   1          0.42         -1.29         7.21 o
  -7   5   1         35.14         32.69         6.40 o
  -6   5   1        440.74        439.24        17.97 o
  -5   5   1         88.79         79.37        10.92 o
  -4   5   1         29.43         20.99         2.94 o
  -3   5   1       1677.74       1617.23        55.46 o
  -2   5   1        177.86        164.93         8.19 o
  -1   5   1       2406.98       2419.40        70.65 o
   0   5   1       2201.80       2155.49        56.37 o
   1   5   1        115.62        101.69         3.47 o
   2   5   1       9437.94       9172.84       266.46 o
   3   5   1         17.22         15.59         2.89 o
   4   5   1         82.62         72.36         5.83 o
   5   5   1       1137.27       1183.42        41.28 o
   6   5   1        129.75        148.32        14.56 o
   7   5   1        688.27        738.70        40.05 o
   8   5   1        219.68        230.40        29.51 o
  -8   6   1        237.28        249.42        19.72 o
  -7   6   1        278.38        256.61        11.86 o
  -6   6   1          1.04         -2.27         5.77 o
  -5   6   1        354.62        328.59        11.91 o
  -4   6   1        333.12        321.92        16.48 o
  -3   6   1        711.20        775.93        27.48 o
  -2   6   1       9132.61       9065.83       263.71 o
  -1   6   1        749.25        786.36        23.52 o
   0   6   1        935.36        938.26        24.89 o
   1   6   1       4035.90       3877.17       101.20 o
   2   6   1       2591.45       2564.04        67.22 o
   3   6   1       1207.30       1164.36        34.46 o
   4   6   1        264.66        225.27        16.69 o
   5   6   1        166.44        150.97         8.73 o
   6   6   1        213.06        190.66        13.44 o
   7   6   1         23.69         22.68         9.45 o
   8   6   1          7.65         17.88        11.76 o
  -8   7   1         74.00         64.71        10.52 o
  -7   7   1          0.15         -2.78         5.95 o
  -6   7   1        865.76        924.30        33.23 o
  -5   7   1        334.94        316.50        11.57 o
  -4   7   1        976.71       1064.93        43.21 o
  -3   7   1        362.93        353.09        11.81 o
  -2   7   1          0.05          1.94         2.03 o
  -1   7   1       1451.84       1388.33        47.59 o
   0   7   1          5.24         11.38         2.45 o
   1   7   1         29.74         33.16         2.14 o
   2   7   1       8824.91       9151.69       215.11 o
   3   7   1       1451.65       1574.64        46.14 o
   4   7   1        589.78        603.01        19.24 o
   5   7   1        185.05        171.25         8.29 o
   6   7   1        468.68        485.23        24.66 o
   7   7   1         49.82         47.08        10.17 o
   8   7   1        264.64        280.80        19.70 o
  -8   8   1        243.71        209.61        17.12 o
  -7   8   1          1.10          2.32         7.53 o
  -6   8   1        218.65        223.09        10.17 o
  -5   8   1        341.61        346.53        12.46 o
  -4   8   1       1857.26       1882.07        49.58 o
  -3   8   1        338.45        336.10         9.94 o
  -2   8   1       9254.95       9417.75       273.97 o
  -1   8   1         10.14         10.60         2.74 o
   0   8   1          3.11          4.22         1.66 o
   1   8   1        295.70        319.50         9.19 o
   2   8   1        339.78        391.44        10.19 o
   3   8   1        171.19        188.03         7.31 o
   4   8   1       2296.10       2396.09        69.77 o
   5   8   1        539.57        508.37        20.34 o
   6   8   1        943.12        926.66        42.19 o
   7   8   1          7.34          2.06         9.75 o
   8   8   1         38.30         58.81        13.28 o
  -8   9   1        156.78        140.92        15.38 o
  -7   9   1         13.03          3.09         9.73 o
  -6   9   1       1747.73       1744.96        52.17 o
  -5   9   1          0.03          5.18         3.95 o
  -4   9   1       1238.41       1310.18        34.89 o
  -3   9   1         17.14         18.36         2.66 o
  -2   9   1        749.02        825.23        24.65 o
  -1   9   1          6.13          5.41         2.91 o
   0   9   1         66.36         59.49         4.79 o
   1   9   1          1.87          2.28         1.84 o
   2   9   1       8417.66       8252.54       212.05 o
   3   9   1         36.57         45.34         3.02 o
   4   9   1       1208.39       1193.90        32.32 o
   5   9   1         70.41         79.95         6.28 o
   6   9   1        317.72        343.17        27.64 o
   7   9   1          5.78         14.19         9.85 o
   8   9   1        319.27        241.66        27.29 o
  -8  10   1        285.23        311.74        17.16 o
  -7  10   1         27.47         20.25         8.23 o
  -6  10   1          1.67          2.20         6.41 o
  -5  10   1          0.61          0.85         4.05 o
  -4  10   1       2183.33       2265.41        59.33 o
  -3  10   1        428.45        436.14        12.54 o
  -2  10   1       3620.67       3452.52       117.23 o
  -1  10   1        703.80        856.23        30.21 o
   0  10   1        185.89        186.15        14.87 o
   1  10   1         74.89         88.71         3.74 o
   2  10   1          3.07          1.83         2.14 o
   3  10   1        135.87        143.85         5.27 o
   4  10   1       2499.15       2468.91        64.78 o
   5  10   1        138.12        136.09        12.28 o
   6  10   1        866.31        846.31        27.83 o
   7  10   1         10.00         -4.44        13.51 o
   8  10   1         12.43          4.52        17.63 o
  -8  11   1         63.09         57.16        10.68 o
  -7  11   1         14.65          7.34         7.31 o
  -6  11   1        670.34        656.70        26.09 o
  -5  11   1        251.43        253.18        12.61 o
  -4  11   1       1610.38       1580.05        55.35 o
  -3  11   1        349.58        331.54        12.22 o
  -2  11   1        186.98        242.63        10.41 o
  -1  11   1       1758.93       1844.03        63.22 o
   0  11   1       1348.97       1370.92        40.73 o
   1  11   1        797.64        916.96        24.84 o
   2  11   1       2629.03       2490.03        64.79 o
   3  11   1         11.27         16.38         2.80 o
   4  11   1        625.63        683.23        19.34 o
   5  11   1          1.08          2.14         4.21 o
   6  11   1         66.69         72.87        21.49 o
   7  11   1          9.20         11.25         9.70 o
   8  11   1        312.06        279.61        20.46 o
  -8  12   1        167.98        146.68        19.08 o
  -7  12   1         35.52         29.84         8.29 o
  -6  12   1         12.99          5.60         7.30 o
  -5  12   1         40.54         54.99         7.41 o
  -4  12   1        358.94        395.70        16.44 o
  -3  12   1        150.15        166.63         8.68 o
  -2  12   1       3404.01       3062.50       104.36 o
  -1  12   1         58.39         79.70         5.46 o
   0  12   1       1014.72        993.10        29.89 o
   1  12   1        634.84        586.98        16.43 o
   2  12   1       1764.03       1900.56        49.72 o
   3  12   1        808.83        748.63        23.32 o
   4  12   1       1035.71       1083.78        29.53 o
   5  12   1          3.28          4.94         5.39 o
   6  12   1        242.79        281.12        24.93 o
   7  12   1         14.85         19.72         9.77 o
   8  12   1          0.17         -7.99        12.39 o
  -8  13   1          3.81         15.44        11.27 o
  -7  13   1         15.96         14.29         8.18 o
  -6  13   1        337.83        376.30        54.07 o
  -5  13   1        160.12        170.46        10.52 o
  -4  13   1        207.01        228.16        22.18 o
  -3  13   1        718.50        687.81        25.45 o
  -2  13   1          0.04          0.19         3.95 o
  -1  13   1        906.08        952.75        37.10 o
   0  13   1       1245.08       1251.96        37.51 o
   1  13   1          3.15          5.66         2.54 o
   2  13   1       2170.07       2117.00        56.12 o
   3  13   1        177.43        173.29         9.02 o
   4  13   1        326.79        341.94        16.90 o
   5  13   1        364.84        325.45        12.89 o
   6  13   1          3.30         -5.97         7.35 o
   7  13   1         28.50         31.16         9.66 o
   8  13   1        142.43        160.25        17.91 o
  -8  14   1        103.64        121.23        12.95 o
  -7  14   1        145.95        131.83        14.09 o
  -6  14   1         14.24         -4.98         9.03 o
  -5  14   1        768.55        769.50        36.97 o
  -4  14   1         92.18         79.22         7.51 o
  -3  14   1        159.19        164.86         9.05 o
  -2  14   1       1797.61       1768.69        61.14 o
  -1  14   1         89.60         82.54         6.93 o
   0  14   1        284.66        296.36        12.27 o
   1  14   1       1297.04       1313.68        35.35 o
   2  14   1         15.42         13.62         3.88 o
   3  14   1        225.23        246.68         9.87 o
   4  14   1        116.53        118.76         8.53 o
   5  14   1          0.53         -3.23         5.57 o
   6  14   1        262.96        238.21        13.91 o
   7  14   1         24.10         13.94         9.81 o
   8  14   1          2.71          5.09        13.00 o
  -7  15   1          7.66          2.67         8.59 o
  -6  15   1        215.28        236.44        17.02 o
  -5  15   1         10.92         26.90         7.47 o
  -4  15   1         71.84         75.84         7.53 o
  -3  15   1       1085.49       1047.66        37.67 o
  -2  15   1          5.72         10.14         4.55 o
  -1  15   1       1781.99       1712.18        59.42 o
   0  15   1        396.19        413.09        16.23 o
   1  15   1          5.93         12.44         3.58 o
   2  15   1        320.37        347.63        12.31 o
   3  15   1        399.92        406.66        14.13 o
   4  15   1        112.44        127.65         7.67 o
   5  15   1       2037.95       2059.13        88.90 o
   6  15   1          1.06         -0.21         7.99 o
   7  15   1        105.55        124.78        12.53 o
  -7  16   1        149.90        159.72        13.59 o
  -6  16   1         11.33         14.02         7.75 o
  -5  16   1       1795.67       1817.43        64.40 o
  -4  16   1        404.50        458.11        19.26 o
  -3  16   1          0.70          4.71         5.24 o
  -2  16   1        224.58        222.09        10.91 o
  -1  16   1        553.53        558.28        21.30 o
   0  16   1         56.06         50.36        13.06 o
   1  16   1       1596.63       1523.06        53.36 o
   2  16   1        167.28        177.67        10.35 o
   3  16   1        842.07        764.14        28.53 o
   4  16   1        478.91        425.96        18.24 o
   5  16   1        162.52        151.46        15.65 o
   6  16   1         76.87        131.19        31.49 o
   7  16   1         50.70         61.51        13.13 o
  -7  17   1        105.21        104.37        10.78 o
  -6  17   1          8.04          8.57         7.97 o
  -5  17   1          2.08         -4.20         7.51 o
  -4  17   1         99.22         79.84         8.62 o
  -3  17   1       1271.32       1260.48        45.03 o
  -2  17   1        343.29        281.61        12.86 o
  -1  17   1       1735.36       1770.19        61.27 o
   0  17   1         60.86         62.14         8.49 o
   1  17   1        269.21        286.78        12.99 o
   2  17   1         79.14         82.37        31.76 o
   3  17   1         57.81         47.58         7.04 o
   4  17   1        257.10        220.67        18.86 o
   5  17   1       1136.46       1020.80        47.39 o
   6  17   1         16.13         12.93         9.26 o
   7  17   1         58.04         58.26        12.10 o
  -7  18   1        140.78        137.22        18.87 o
  -6  18   1         19.76         18.18         8.48 o
  -5  18   1        574.25        580.93        24.39 o
  -4  18   1        195.15        147.92        10.21 o
  -3  18   1         38.64         28.55         6.57 o
  -2  18   1        275.93        271.26        12.86 o
  -1  18   1        465.54        490.97        24.74 o
   0  18   1          1.37         -4.04         6.58 o
   1  18   1        726.87        745.67        28.05 o
   2  18   1        457.19        437.09        22.61 o
   3  18   1        903.35        859.45        40.11 o
   4  18   1         21.39         17.91         7.23 o
   5  18   1          7.25          3.36         7.87 o
   6  18   1         27.88         29.41         9.67 o
   7  18   1        160.42        145.76        13.92 o
  -7  19   1         61.04         76.19        11.56 o
  -6  19   1         16.37         23.41         9.43 o
  -5  19   1         27.50         37.75        11.49 o
  -4  19   1        120.95        133.36        10.28 o
  -3  19   1        702.12        684.00        29.52 o
  -2  19   1         49.97         47.79         9.00 o
  -1  19   1        993.81        943.54        44.60 o
   0  19   1        158.94        156.73        12.11 o
   1  19   1         10.47          6.43         5.97 o
   2  19   1          3.01          2.64         7.44 o
   3  19   1         22.65         30.16        13.20 o
   4  19   1         47.54         47.78        12.35 o
   5  19   1        474.38        476.84        30.33 o
   6  19   1          2.60          9.47        10.20 o
  -6  20   1          7.25          7.63         9.13 o
  -5  20   1        245.14        280.56        19.61 o
  -4  20   1          1.05         -7.62         9.14 o
  -3  20   1         12.23         19.56        13.23 o
  -2  20   1        141.59        138.76        12.82 o
  -1  20   1          6.72          5.52         8.03 o
   0  20   1         61.78         82.17        19.54 o
   1  20   1       1662.35       1705.83        60.42 o
   2  20   1         22.66         25.64         8.73 o
   3  20   1        451.78        415.09        22.72 o
   4  20   1         43.52         27.41        16.01 o
   5  20   1          4.11         -3.71        11.54 o
   6  20   1         60.89         48.92        11.08 o
  -6  21   1        127.45        132.80        11.82 o
  -5  21   1          1.83         -2.98        11.97 o
  -4  21   1         74.17         77.44        15.88 o
  -3  21   1        584.23        561.77        29.05 o
  -2  21   1         24.23         25.74         9.48 o
  -1  21   1       2288.71       2389.25       102.37 o
   0  21   1         65.24         69.20        10.40 o
   1  21   1        235.93        200.93        14.72 o
   2  21   1        331.39        329.90        24.32 o
   3  21   1        121.19        109.94        14.00 o
   4  21   1         19.96         30.95        10.83 o
   5  21   1        223.39        203.76        17.43 o
   6  21   1         31.16         36.81        14.90 o
  -6  22   1          1.23          2.90        14.95 o
  -5  22   1        247.88        262.69        36.56 o
  -4  22   1         44.37         59.24        27.30 o
  -3  22   1         18.14          7.77        10.47 o
  -2  22   1        353.23        425.06        23.89 o
  -1  22   1         55.17         36.36        11.42 o
   0  22   1          2.11          2.97         8.98 o
   1  22   1        991.74       1023.72        47.39 o
   2  22   1        116.92        118.27        12.86 o
   3  22   1        254.12        263.70        40.28 o
   4  22   1         24.41         21.86        12.37 o
   5  22   1         39.34         25.74        13.41 o
   6  22   1        105.16        143.47        18.25 o
  -5  23   1          2.96         -3.73        13.75 o
  -4  23   1         70.47         91.99        45.17 o
  -3  23   1        150.36        149.06        15.25 o
  -2  23   1         17.11          9.65        10.53 o
  -1  23   1        461.24        472.34        25.75 o
   0  23   1        292.32        300.83        23.39 o
   1  23   1         63.05         73.69        11.76 o
   2  23   1        196.86        215.63        21.14 o
   3  23   1        196.90        210.62        36.48 o
   4  23   1         64.50         77.62        20.93 o
   5  23   1        170.81        156.39        17.01 o
  -5  24   1        141.27        171.85        25.29 o
  -4  24   1        163.89        147.00        46.68 o
  -3  24   1         15.05         12.81        12.10 o
  -2  24   1         86.23         82.91        13.15 o
  -1  24   1        242.53        297.22        28.73 o
   0  24   1        203.00        249.50        18.09 o
   1  24   1         82.94         66.27        12.03 o
   2  24   1         17.92         29.58        11.90 o
   3  24   1         36.56         56.48        13.42 o
   4  24   1        127.23         96.81        15.45 o
   5  24   1          0.50         -8.14        14.31 o
  -4  25   1        151.48        131.79        17.24 o
  -3  25   1         23.08         15.63        13.51 o
  -2  25   1         42.68         21.09        11.58 o
  -1  25   1          0.88          1.22        14.74 o
   0  25   1        541.68        536.73        29.47 o
   1  25   1        313.27        348.08        22.11 o
   2  25   1        362.34        428.13        62.71 o
   3  25   1         22.72         16.75        13.92 o
   4  25   1         27.76         14.43        23.04 o
  -4  26   1         73.62         78.73        15.77 o
  -3  26   1         21.56         19.61        13.20 o
  -2  26   1        340.96        404.21        25.46 o
  -1  26   1        167.79        149.79        19.99 o
   0  26   1         63.55         84.95        14.61 o
   1  26   1         50.36         28.05        12.55 o
   2  26   1          0.39          4.50        12.29 o
   3  26   1          0.70         -1.37        13.23 o
   4  26   1        234.64        235.93        31.60 o
  -3  27   1          0.03         -3.38        14.05 o
  -2  27   1          3.49          3.47        12.46 o
  -1  27   1          8.90         14.50        13.07 o
   0  27   1         48.12         66.94        14.40 o
   1  27   1        102.50         87.32        18.06 o
   2  27   1        579.54        612.96        33.55 o
   3  27   1         60.52         67.65        16.42 o
  -2  28   1        339.24        329.68        23.73 o
  -1  28   1         43.47         44.92        14.58 o
   0  28   1         30.59         14.88        13.96 o
   1  28   1         15.83         18.45        14.01 o
   2  28   1         24.23         17.64        14.13 o
  -1  29   1         43.69         26.40        14.74 o
   0  29   1        210.03        202.71        19.45 o
   1  29   1         22.85         21.63        16.46 o
  -8   0   2         40.97         37.63        11.15 o
  -6   0   2        110.67        109.93        15.57 o
  -4   0   2       8950.11       8967.92       369.53 o
  -2   0   2        359.82        310.16        23.00 o
   0   0   2       6712.09       6834.38       282.14 o
   2   0   2       2606.08       2513.77       147.47 o
   4   0   2       7144.36       7211.53       420.43 o
   6   0   2          5.16          1.21        11.42 o
   8   0   2        272.27        305.16        28.88 o
  -8   1   2        547.81        520.09        28.65 o
  -7   1   2         11.65         17.07        14.33 o
  -6   1   2        348.02        377.25        20.49 o
  -5   1   2        260.86        287.76        12.42 o
  -4   1   2        640.81        632.93        27.70 o
  -3   1   2         52.54         74.10         7.31 o
  -2   1   2       3394.64       3305.98        96.66 o
  -1   1   2        436.45        452.92        12.48 o
   0   1   2      14306.50      13805.54       358.71 o
   1   1   2       5933.93       6043.59       202.97 o
   2   1   2        798.38        681.75        32.34 o
   3   1   2         20.81         11.10         4.23 o
   4   1   2       1106.15       1071.16        46.48 o
   5   1   2         49.27         68.82         9.14 o
   6   1   2        672.28        701.71        64.79 o
   7   1   2          0.90          3.48         9.54 o
   8   1   2        212.26        221.72        18.33 o
  -8   2   2         39.01         27.90         7.68 o
  -7   2   2         65.08         94.48        18.77 o
  -6   2   2        483.79        502.93        28.25 o
  -5   2   2        362.17        399.42        20.15 o
  -4   2   2       5890.97       5805.39       195.87 o
  -3   2   2         58.45         67.38         3.90 o
  -2   2   2       2052.71       2082.84        54.68 o
  -1   2   2          6.66          1.15         1.13 o
   0   2   2         76.22         99.78         3.82 o
   1   2   2        268.63        291.62         9.42 o
   2   2   2       3121.14       2897.03       119.86 o
   3   2   2          9.96         -3.02         3.89 o
   4   2   2       5723.37       5765.72       238.02 o
   5   2   2        646.56        667.49        30.75 o
   6   2   2         18.05          7.28         8.04 o
   7   2   2         59.78         57.47        15.81 o
   8   2   2        221.66        208.71        17.97 o
  -8   3   2        174.31        189.06        19.09 o
  -7   3   2          9.13         14.87        14.50 o
  -6   3   2        194.82        188.29        13.55 o
  -5   3   2       1069.27       1138.59        98.22 o
  -4   3   2        910.72        906.63        33.85 o
  -3   3   2        455.18        427.87        18.18 o
  -2   3   2       1451.40       1413.21        37.37 o
  -1   3   2       4273.16       4331.56       103.14 o
   0   3   2       3774.67       4097.74       106.73 o
   1   3   2       2028.89       2035.97        59.81 o
   2   3   2          3.17          8.41         2.69 o
   3   3   2       1026.59       1032.97        44.33 o
   4   3   2         43.23         47.76        14.76 o
   5   3   2        232.14        270.80        15.62 o
   6   3   2        489.29        523.49        26.36 o
   7   3   2         37.80         41.69        10.29 o
   8   3   2        161.94        179.17        17.28 o
  -8   4   2         28.94         29.93         7.82 o
  -7   4   2        298.13        306.98        15.10 o
  -6   4   2         74.58         74.54         9.74 o
  -5   4   2        703.17        640.09       103.98 o
  -4   4   2       3116.85       2934.99        86.25 o
  -3   4   2       1979.68       2173.11        64.03 o
  -2   4   2       3893.28       4132.89        98.49 o
  -1   4   2        347.31        344.30        13.55 o
   0   4   2        148.93        154.99         4.95 o
   1   4   2       6827.64       6758.70       176.01 o
   2   4   2       4076.19       4219.88       123.25 o
   3   4   2        305.31        325.31        16.06 o
   4   4   2       3236.54       3192.29       133.00 o
   5   4   2       1946.77       1901.89        81.02 o
   6   4   2          0.17         -5.39         7.90 o
   7   4   2         43.23         40.72        10.40 o
   8   4   2         54.48         70.78        23.24 o
  -8   5   2        242.78        250.31        12.75 o
  -7   5   2          3.18          4.13         7.17 o
  -6   5   2         83.90         76.01         9.75 o
  -5   5   2       1948.67       1931.00        82.00 o
  -4   5   2        504.12        597.75        22.32 o
  -3   5   2       3636.77       3542.85       103.82 o
  -2   5   2         63.45         61.49         2.70 o
  -1   5   2       6176.37       6473.55       168.67 o
   0   5   2       1582.32       1371.91        36.28 o
   1   5   2        228.99        279.28         8.26 o
   2   5   2         73.23         87.21         4.43 o
   3   5   2       4768.49       4884.66       164.89 o
   4   5   2         53.08         28.24         9.51 o
   5   5   2        472.47        462.33        22.89 o
   6   5   2        146.99        153.06        13.51 o
   7   5   2        362.62        398.38        23.08 o
   8   5   2        130.52        140.88        43.01 o
  -8   6   2          1.40          2.73         7.47 o
  -7   6   2       1414.41       1328.02        49.86 o
  -6   6   2         17.44         12.20         8.03 o
  -5   6   2          0.34          3.20         4.91 o
  -4   6   2        457.53        469.43        18.05 o
  -3   6   2       1099.38       1075.25        28.76 o
  -2   6   2       6245.75       6729.30       195.96 o
  -1   6   2       3928.30       3983.82       104.11 o
   0   6   2        740.36        723.93        19.56 o
   1   6   2       6006.53       5953.47       155.19 o
   2   6   2       4290.41       4657.72       121.73 o
   3   6   2          0.01          4.44         3.56 o
   4   6   2        138.28        133.90         7.79 o
   5   6   2        279.66        354.32        18.82 o
   6   6   2          0.19          1.13         7.72 o
   7   6   2       1061.77       1088.72        50.37 o
   8   6   2         41.23         49.10        12.93 o
  -7   7   2        199.67        178.59        11.43 o
  -6   7   2          8.75          5.16        11.68 o
  -5   7   2        601.39        589.62        22.63 o
  -4   7   2        233.71        218.88        10.33 o
  -3   7   2       1381.74       1367.68        40.91 o
  -2   7   2        456.35        503.79        15.83 o
  -1   7   2       1701.34       1889.92        49.83 o
   0   7   2       3628.99       3678.34        96.17 o
   1   7   2        184.45        193.53         6.88 o
   2   7   2        156.37        158.60         5.64 o
   3   7   2       3464.87       3323.90        97.73 o
   4   7   2         13.72          9.27         4.69 o
   5   7   2        603.40        554.29        26.55 o
   6   7   2         99.24         81.39        11.70 o
   7   7   2        121.71        130.46        14.08 o
   8   7   2        194.83        235.27        18.55 o
  -7   8   2       1347.11       1529.59        96.46 o
  -6   8   2         93.05        103.02         7.68 o
  -5   8   2          7.94          8.48         4.66 o
  -4   8   2         54.50         65.53         4.94 o
  -3   8   2         36.24         39.91         3.78 o
  -2   8   2        549.27        589.36        18.36 o
  -1   8   2      10886.10      10832.05       281.85 o
   0   8   2        379.28        389.72        11.28 o
   1   8   2       7034.07       7199.97       187.55 o
   2   8   2       1451.61       1594.06        42.37 o
   3   8   2        696.71        691.00        19.37 o
   4   8   2         49.42         32.60         5.19 o
   5   8   2         32.15         32.13         7.25 o
   6   8   2        113.23         99.26        10.99 o
   7   8   2       1492.94       1512.83        67.14 o
   8   8   2         38.65         21.27        13.48 o
  -8   9   2         27.16         25.23        17.21 o
  -7   9   2        441.53        478.40        25.84 o
  -6   9   2        271.45        223.22        12.35 o
  -5   9   2        188.52        222.21         9.65 o
  -4   9   2         20.59         26.81         4.25 o
  -3   9   2       2195.38       2154.47        63.85 o
  -2   9   2        124.72        129.85         5.47 o
  -1   9   2        477.42        510.17        14.65 o
   0   9   2       1315.52       1346.91        35.90 o
   1   9   2       4915.56       4967.79       129.69 o
   2   9   2        553.27        542.78        15.40 o
   3   9   2        115.62         99.58         4.76 o
   4   9   2         74.83         92.90        12.54 o
   5   9   2        107.23        115.30         8.35 o
   6   9   2        160.60        160.78        13.20 o
   7   9   2          0.60         -0.18        10.82 o
   8   9   2         23.48         35.86        19.89 o
  -8  10   2          0.06         -1.12        11.54 o
  -7  10   2        645.56        634.16        43.53 o
  -6  10   2        108.12        100.62        16.39 o
  -5  10   2         59.38         73.36        15.32 o
  -4  10   2        260.52        277.31        11.17 o
  -3  10   2        573.61        584.32        18.69 o
  -2  10   2          3.79          2.55         2.74 o
  -1  10   2       5998.25       6248.38       163.04 o
   0  10   2         29.54         41.19         2.97 o
   1  10   2       3986.24       3945.55       103.27 o
   2  10   2        354.01        343.39        10.40 o
   3  10   2       1497.71       1536.40        41.33 o
   4  10   2         47.59         42.92         6.82 o
   5  10   2        382.65        397.88        27.19 o
   6  10   2          2.24          6.95         6.05 o
   7  10   2        925.24       1030.96        95.77 o
   8  10   2          0.45          4.07        12.25 o
  -8  11   2         44.28         23.90        11.00 o
  -7  11   2        283.05        306.25        16.38 o
  -6  11   2        201.26        198.62        12.07 o
  -5  11   2       1004.15       1009.88        36.95 o
  -4  11   2         55.40         54.64         6.22 o
  -3  11   2       1053.01        958.67        34.28 o
  -2  11   2       2100.14       2203.29        65.19 o
  -1  11   2         20.21         26.46         3.51 o
   0  11   2        669.97        636.28        17.65 o
   1  11   2       1764.70       1704.97        45.36 o
   2  11   2        450.77        502.37        14.56 o
   3  11   2        689.46        647.77        18.49 o
   4  11   2         60.58         63.90         5.57 o
   5  11   2        360.02        368.19        25.46 o
   6  11   2        174.13        187.63        10.29 o
   7  11   2          1.13          3.34        11.41 o
   8  11   2         20.27         21.94        20.43 o
  -8  12   2          1.56          3.65        10.03 o
  -7  12   2        221.30        236.75        14.60 o
  -6  12   2        112.62        107.09         9.88 o
  -5  12   2        183.84        156.75        20.58 o
  -4  12   2         77.00         68.96         6.76 o
  -3  12   2        108.26        122.57         7.60 o
  -2  12   2        246.48        248.86        17.50 o
  -1  12   2       5787.25       5671.65       165.93 o
   0  12   2        137.33        143.94         6.11 o
   1  12   2       3600.76       3541.75        92.93 o
   2  12   2        990.56       1047.74        28.51 o
   3  12   2          8.35          9.14         3.48 o
   4  12   2        220.43        253.62        10.40 o
   5  12   2        383.31        357.01        13.89 o
   6  12   2          1.12          3.96         7.69 o
   7  12   2        354.04        369.40        23.46 o
   8  12   2         17.44         28.28        14.43 o
  -8  13   2         83.06        105.18        26.28 o
  -7  13   2        206.85        192.67        13.20 o
  -6  13   2         30.36         28.26         8.72 o
  -5  13   2        969.37        946.75        35.27 o
  -4  13   2         15.46         27.73         6.07 o
  -3  13   2          3.35         -0.70         4.67 o
  -2  13   2          4.16          1.06         4.22 o
  -1  13   2         62.24         62.73         5.60 o
   0  13   2       2793.80       2871.52        75.61 o
   1  13   2        736.09        768.12        21.37 o
   2  13   2        226.51        264.92        13.39 o
   3  13   2        656.87        683.63        19.62 o
   4  13   2        271.42        300.07        11.65 o
   5  13   2        157.43        183.40        13.07 o
   6  13   2         70.33         75.71         9.84 o
   7  13   2          0.17          0.99        12.07 o
  -7  14   2         74.97         82.48        20.03 o
  -6  14   2         96.59        100.55        10.53 o
  -5  14   2        971.29        902.42        33.79 o
  -4  14   2       1130.19       1106.18        40.02 o
  -3  14   2        441.84        470.71        18.69 o
  -2  14   2       1129.24       1069.06        38.13 o
  -1  14   2       3097.88       3263.63       111.30 o
   0  14   2        520.71        522.97        17.16 o
   1  14   2       2005.74       1980.31        52.77 o
   2  14   2        355.60        304.58         9.79 o
   3  14   2         49.73         47.71         6.16 o
   4  14   2        733.73        753.19        40.22 o
   5  14   2       1428.65       1430.35        51.53 o
   6  14   2         95.23         83.51        10.27 o
   7  14   2        119.12        127.68        12.81 o
  -7  15   2         54.38         46.36        11.25 o
  -6  15   2          9.31          4.40         8.29 o
  -5  15   2        294.04        301.39        14.92 o
  -4  15   2         26.43         38.17         7.09 o
  -3  15   2         42.75         64.53         6.85 o
  -2  15   2          2.15         -2.38         4.65 o
  -1  15   2         45.69         35.65         5.39 o
   0  15   2       4279.21       4205.01       123.76 o
   1  15   2        433.60        441.81        15.04 o
   2  15   2         70.47         90.60         8.03 o
   3  15   2         93.41        106.38        16.57 o
   4  15   2        254.94        237.17        23.46 o
   5  15   2         31.91         27.85         7.67 o
   6  15   2         81.45         77.02        10.84 o
   7  15   2          7.28         14.23        10.87 o
  -7  16   2         53.58         66.25        11.88 o
  -6  16   2        175.43        194.25        14.52 o
  -5  16   2        155.50        173.51        18.21 o
  -4  16   2        608.70        606.28        24.01 o
  -3  16   2        203.38        192.72        19.49 o
  -2  16   2        428.90        467.10        19.39 o
  -1  16   2        295.86        341.36        17.31 o
   0  16   2        174.11        189.01         8.30 o
   1  16   2        572.36        569.23        22.01 o
   2  16   2         71.77         80.22         6.91 o
   3  16   2         59.64         59.10         6.85 o
   4  16   2        643.55        607.03        29.75 o
   5  16   2        330.97        332.22        16.34 o
   6  16   2        109.04         90.09        11.01 o
   7  16   2         51.75         56.66        17.12 o
  -7  17   2          2.30         -1.03        11.01 o
  -6  17   2         69.37         51.04        10.27 o
  -5  17   2         64.29         58.60        10.33 o
  -4  17   2          3.68          5.43         6.94 o
  -3  17   2         12.68         13.85         6.34 o
  -2  17   2        110.65        120.04        17.19 o
  -1  17   2        214.43        202.12        13.08 o
   0  17   2       4830.95       4869.69       165.77 o
   1  17   2        272.34        269.38        12.73 o
   2  17   2        253.23        267.63        12.72 o
   3  17   2         44.26         65.39         7.49 o
   4  17   2        218.60        201.82        15.17 o
   5  17   2          5.68          2.07         8.01 o
   6  17   2        143.93        119.72        12.05 o
   7  17   2         11.71         21.89        11.13 o
  -7  18   2         28.27         29.73        14.19 o
  -6  18   2         10.87         16.63        10.48 o
  -5  18   2         57.30         51.84        14.96 o
  -4  18   2       1579.49       1584.67        59.13 o
  -3  18   2         55.44         68.18        12.91 o
  -2  18   2        500.77        520.45        23.25 o
  -1  18   2        174.23        165.60        12.17 o
   0  18   2        288.53        259.03        12.67 o
   1  18   2         74.66         78.56         7.74 o
   2  18   2        760.55        702.83        33.33 o
   3  18   2         31.64         32.29         9.05 o
   4  18   2       1470.03       1445.05        51.99 o
   5  18   2         28.17         27.36         9.41 o
   6  18   2          1.15          1.99         9.76 o
  -6  19   2        123.45        148.49        13.47 o
  -5  19   2          0.02         -5.55         8.70 o
  -4  19   2        269.70        283.44        34.18 o
  -3  19   2          6.03          4.38         6.83 o
  -2  19   2        880.49        876.95        67.96 o
  -1  19   2         10.92         12.40        15.96 o
   0  19   2       1436.19       1488.07        52.95 o
   1  19   2         91.80         99.63        10.50 o
   2  19   2        192.00        174.80        19.82 o
   3  19   2          4.25          2.79         8.64 o
   4  19   2        125.74        107.80        13.09 o
   5  19   2          1.03         -2.23        11.55 o
   6  19   2        127.67        148.98        19.00 o
  -6  20   2         21.78         38.72        11.41 o
  -5  20   2          0.78          3.40         9.80 o
  -4  20   2       1476.21       1481.11       113.76 o
  -3  20   2          4.00         -0.40         9.73 o
  -2  20   2        201.14        188.01        14.42 o
  -1  20   2          5.73          6.26         7.02 o
   0  20   2         69.49         62.99         7.83 o
   1  20   2         94.34         93.68        13.83 o
   2  20   2       1036.22       1036.11        47.45 o
   3  20   2          8.56          7.70         8.96 o
   4  20   2       1307.56       1370.61        62.23 o
   5  20   2          0.14         -0.96        11.18 o
   6  20   2          4.82          6.25        12.99 o
  -6  21   2        192.72        178.57        15.05 o
  -5  21   2         68.78         84.27        16.84 o
  -4  21   2        191.13        185.92        16.20 o
  -3  21   2        211.28        199.11        15.70 o
  -2  21   2        750.49        768.36        37.12 o
  -1  21   2        197.09        202.51        12.30 o
   0  21   2        124.31        127.33        15.62 o
   1  21   2         45.05         39.99         8.39 o
   2  21   2        350.61        289.43        18.87 o
   3  21   2        321.01        380.80        22.50 o
   4  21   2         63.64         60.61        13.89 o
   5  21   2          4.79         -7.91        12.56 o
   6  21   2        341.44        320.23        27.46 o
  -5  22   2         34.30         37.05        18.83 o
  -4  22   2        621.34        610.15        32.09 o
  -3  22   2        292.80        285.13        19.62 o
  -2  22   2         41.70         37.75        11.10 o
  -1  22   2         13.67         18.04         8.10 o
   0  22   2        117.26        103.26         9.75 o
   1  22   2          0.86         -4.71         8.82 o
   2  22   2        325.06        371.34        41.24 o
   3  22   2         48.94         31.54        11.68 o
   4  22   2        654.61        621.07        40.96 o
   5  22   2         36.78         33.54        21.70 o
  -5  23   2         76.26         94.68        16.21 o
  -4  23   2         10.62         12.41        13.14 o
  -3  23   2        466.50        446.04        25.67 o
  -2  23   2        356.03        393.74        23.52 o
  -1  23   2         10.50         15.83         8.25 o
   0  23   2         75.57         87.62        10.46 o
   1  23   2        117.51        110.75        13.21 o
   2  23   2         16.95          8.20        10.24 o
   3  23   2        540.85        541.65        29.61 o
   4  23   2         34.94         41.30        24.89 o
   5  23   2         20.43         22.78        13.38 o
  -5  24   2          2.90         -0.50        15.40 o
  -4  24   2        112.04        113.89        16.64 o
  -3  24   2        146.76        115.00        15.25 o
  -2  24   2         78.46        105.33        14.53 o
  -1  24   2        197.32        193.62        28.42 o
   0  24   2          3.51          2.71         9.08 o
   1  24   2        429.78        398.87        65.91 o
   2  24   2        186.99        174.13        16.06 o
   3  24   2          1.88         11.37        12.91 o
   4  24   2         73.89         32.25        13.49 o
  -4  25   2          2.25         -8.13        14.65 o
  -3  25   2        293.55        304.86        52.53 o
  -2  25   2         56.51         56.75        13.46 o
  -1  25   2         65.61         82.34        12.06 o
   0  25   2         96.36         98.59        11.40 o
   1  25   2         62.60         68.12        13.35 o
   2  25   2          5.56          3.06        12.70 o
   3  25   2        303.81        348.03        58.01 o
   4  25   2         44.31         54.38        20.43 o
  -4  26   2         24.80         40.38        16.12 o
  -3  26   2        112.27        146.46        50.90 o
  -2  26   2        101.33        132.71        16.44 o
  -1  26   2        364.63        373.65        42.67 o
   0  26   2         25.71         30.98        13.62 o
   1  26   2        299.69        301.34        21.61 o
   2  26   2        128.08        115.44        28.12 o
   3  26   2          0.41          3.03        13.56 o
  -3  27   2        163.53        191.15        33.29 o
  -2  27   2          6.23         10.99        11.59 o
  -1  27   2          3.60         -6.48        11.04 o
   0  27   2         10.73         11.59        13.40 o
   1  27   2        154.19        181.05        24.06 o
   2  27   2          7.53         12.94        13.70 o
   3  27   2        242.92        233.39        20.90 o
  -2  28   2         29.65         24.85        12.03 o
  -1  28   2        147.73        148.98        20.91 o
   0  28   2          0.41          4.87        13.78 o
   1  28   2        158.72        178.95        19.50 o
   2  28   2         26.71         19.76        20.01 o
   0  29   2         12.72          3.58        14.95 o
  -7   0   3        178.52        187.99        21.99 o
  -5   0   3        829.98        805.99        36.10 o
  -3   0   3       4828.23       4370.40       181.14 o
  -1   0   3         78.73         73.85         9.92 o
   1   0   3        172.63        208.30        31.59 o
   3   0   3       1217.14       1034.36        63.32 o
   5   0   3       2967.13       2829.29       168.34 o
   7   0   3          5.81          1.25        12.91 o
  -8   1   3          0.07         -5.05        11.94 o
  -7   1   3         43.33         39.73        11.16 o
  -6   1   3          0.45         -2.41         7.69 o
  -5   1   3       2357.74       2437.02        83.92 o
  -4   1   3        111.45        111.57         5.91 o
  -3   1   3       1142.63       1197.73        36.17 o
  -2   1   3         40.34         58.36         3.84 o
  -1   1   3         24.33         26.93         2.95 o
   0   1   3       1461.72       1323.65        35.31 o
   1   1   3        646.11        627.18        22.49 o
   2   1   3          1.62          2.48         4.20 o
   3   1   3       5294.86       5580.84       230.35 o
   4   1   3        677.38        673.04        30.89 o
   5   1   3        295.60        308.43        17.04 o
   6   1   3          8.78         16.83         8.81 o
   7   1   3         21.64         10.79        10.01 o
   8   1   3          3.16          9.78        12.39 o
  -8   2   3         38.32         47.62        13.80 o
  -7   2   3         10.18         20.86        10.55 o
  -6   2   3        424.29        421.28        30.75 o
  -5   2   3        634.77        639.64        24.25 o
  -4   2   3       1029.76       1092.70        53.64 o
  -3   2   3       6121.66       6184.37       180.61 o
  -2   2   3       2151.53       2267.51        59.82 o
  -1   2   3       6080.54       5998.24       156.60 o
   0   2   3       2403.25       2270.26        59.62 o
   1   2   3       3679.42       3824.86       129.26 o
   2   2   3         97.79         83.52         6.74 o
   3   2   3       2908.63       3049.87       127.04 o
   4   2   3        113.92         92.94        24.77 o
   5   2   3       1874.13       1894.21        80.77 o
   6   2   3        266.48        251.79        27.44 o
   7   2   3          2.38         -0.44         9.90 o
   8   2   3         22.75         15.75        13.34 o
  -8   3   3          3.32          0.03        13.52 o
  -7   3   3        150.28        139.34        13.96 o
  -6   3   3         38.75         34.79         8.79 o
  -5   3   3       1220.61       1264.22        44.94 o
  -4   3   3        483.35        489.32        17.33 o
  -3   3   3         51.72         50.79         3.47 o
  -2   3   3        301.26        264.92         7.65 o
  -1   3   3         84.94        113.62         5.53 o
   0   3   3        121.11        130.38         4.47 o
   1   3   3       2067.79       2134.45        56.20 o
   2   3   3        189.52        249.89        18.63 o
   3   3   3       2635.77       2608.13       108.98 o
   4   3   3       1142.55       1038.26        45.60 o
   5   3   3         85.66         61.72         8.46 o
   6   3   3        394.26        372.73        20.95 o
   7   3   3        149.18        137.37        14.26 o
   8   3   3          3.51         17.81        13.37 o
  -8   4   3        107.60         89.62        21.56 o
  -7   4   3          5.00         -6.23         9.69 o
  -6   4   3        550.79        506.42        43.69 o
  -5   4   3        876.36        834.46        45.28 o
  -4   4   3        285.26        327.86        10.95 o
  -3   4   3       5086.87       5082.67       121.40 o
  -2   4   3        416.75        485.88        12.53 o
  -1   4   3       8001.04       8050.23       209.74 o
   0   4   3       1288.83       1246.87        33.22 o
   1   4   3       9080.11       9528.96       248.08 o
   2   4   3       1597.89       1614.47        48.03 o
   3   4   3       3239.53       2988.31       124.47 o
   4   4   3         12.19         11.54         6.48 o
   5   4   3        742.12        675.45        31.96 o
   6   4   3        175.52        214.99        15.23 o
   7   4   3         98.35        136.71        14.03 o
   8   4   3        131.52        141.65        16.41 o
  -8   5   3         46.36         61.23        15.35 o
  -7   5   3        512.49        563.32        29.44 o
  -6   5   3          0.08         -1.98         6.41 o
  -5   5   3          1.72          7.01         5.41 o
  -4   5   3        542.36        571.54        21.97 o
  -3   5   3        104.78         99.78         5.06 o
  -2   5   3        414.36        400.75        10.58 o
  -1   5   3        336.68        373.07        22.43 o
   0   5   3         98.47        105.90         4.70 o
   1   5   3        787.75        716.66        19.55 o
   2   5   3          9.48          5.03         2.60 o
   3   5   3        712.67        745.53        27.01 o
   4   5   3        519.69        574.98        70.00 o
   5   5   3         68.10         60.01         8.85 o
   6   5   3        146.81        173.34        36.25 o
   7   5   3        405.66        485.55        69.62 o
   8   5   3          6.31          1.60        13.27 o
  -8   6   3        184.86        177.76        25.21 o
  -7   6   3         35.03         24.86        11.13 o
  -6   6   3        359.09        377.81        16.95 o
  -5   6   3         86.76         88.83         7.15 o
  -4   6   3        507.55        538.63        15.81 o
  -3   6   3       1606.89       1491.11        36.37 o
  -2   6   3       1039.75       1016.24        27.38 o
  -1   6   3       2308.24       2456.86        83.35 o
   0   6   3       6991.67       7002.56       182.54 o
   1   6   3       1518.14       1598.60        42.46 o
   2   6   3       1709.66       1721.56        45.79 o
   3   6   3        325.96        310.74        12.83 o
   4   6   3         96.83         94.79         8.64 o
   5   6   3         39.25         42.23         8.11 o
   6   6   3        303.20        302.26        18.35 o
   7   6   3        108.65         85.49        12.60 o
   8   6   3        178.60        160.69        25.02 o
  -8   7   3         87.75         56.30        20.78 o
  -7   7   3        115.70        101.88        19.89 o
  -6   7   3         85.61         84.97        30.90 o
  -5   7   3        190.02        198.71        16.98 o
  -4   7   3        825.18        809.52        24.64 o
  -3   7   3          9.84         11.52         3.08 o
  -2   7   3       1525.98       1433.58        38.25 o
  -1   7   3         35.41         25.08         3.25 o
   0   7   3       1273.64       1186.47        31.81 o
   1   7   3        932.50        834.43        24.12 o
   2   7   3        317.21        263.88         8.49 o
   3   7   3        137.84        122.79        10.27 o
   4   7   3       1360.17       1357.05        48.28 o
   5   7   3        252.54        233.74        14.95 o
   6   7   3        126.78        127.85        33.31 o
   7   7   3         61.41         45.54        12.75 o
   8   7   3         44.37         40.41        20.91 o
  -8   8   3        417.24        440.42        38.61 o
  -7   8   3         72.95         50.31        17.91 o
  -6   8   3       1725.09       1777.23        62.78 o
  -5   8   3          2.74          5.02         4.94 o
  -4   8   3        452.02        451.00        13.71 o
  -3   8   3         82.62         88.63         7.72 o
  -2   8   3       1743.85       1762.20        46.80 o
  -1   8   3        465.15        426.22        12.46 o
   0   8   3       3190.72       3382.42        88.71 o
   1   8   3         31.37         33.07         3.07 o
   2   8   3       2687.78       2702.88        71.36 o
   3   8   3        725.42        670.30        19.10 o
   4   8   3         69.22         80.67         5.87 o
   5   8   3         25.49         24.17         8.77 o
   6   8   3       1058.07       1056.82        48.25 o
   7   8   3         16.12          1.19        10.83 o
   8   8   3        346.48        342.36        54.04 o
  -8   9   3         95.35         75.96        21.36 o
  -7   9   3          1.56         -5.59        15.71 o
  -6   9   3        102.89         94.67        24.05 o
  -5   9   3        220.40        189.26        10.51 o
  -4   9   3        765.93        783.48        22.33 o
  -3   9   3        943.82       1011.95        27.78 o
  -2   9   3       2902.95       2876.53        75.77 o
  -1   9   3         73.35         96.74         8.79 o
   0   9   3        315.04        335.61        11.80 o
   1   9   3         57.19         51.03         3.86 o
   2   9   3          9.60          9.53         3.02 o
   3   9   3        427.73        413.22        12.63 o
   4   9   3        902.00        914.97        28.94 o
   5   9   3        478.15        439.44        23.84 o
   6   9   3       1390.00       1353.42        60.01 o
   7   9   3         37.03         44.48        13.57 o
   8   9   3         14.60         24.75        14.10 o
  -8  10   3        271.91        265.91        30.48 o
  -7  10   3         33.81         22.29        15.83 o
  -6  10   3       1622.91       1614.97        57.51 o
  -5  10   3        404.31        378.55        36.52 o
  -4  10   3        232.90        216.77        14.34 o
  -3  10   3         48.84         54.79         8.18 o
  -2  10   3       1112.36       1240.17        33.57 o
  -1  10   3       1011.46       1065.66        29.00 o
   0  10   3       4319.99       4099.42       107.49 o
   1  10   3        718.96        797.84        26.33 o
   2  10   3       4187.77       3957.81       103.97 o
   3  10   3        834.01        836.35        23.47 o
   4  10   3        137.31        130.83         7.51 o
   5  10   3          5.61          7.79         5.67 o
   6  10   3        489.66        485.22        28.44 o
   7  10   3         53.50         56.00        10.50 o
   8  10   3        320.65        325.66        22.99 o
  -8  11   3        108.12        134.15        23.66 o
  -7  11   3         11.01          4.88        16.36 o
  -6  11   3        466.13        506.69        26.67 o
  -5  11   3        460.74        479.86        29.02 o
  -4  11   3          3.22          1.29         5.29 o
  -3  11   3        311.73        286.82        10.97 o
  -2  11   3       2103.70       2082.05        55.39 o
  -1  11   3          5.81         11.06         3.07 o
   0  11   3        542.63        572.07        16.36 o
   1  11   3        207.27        218.29         9.07 o
   2  11   3        654.19        688.72        19.53 o
   3  11   3        252.96        262.49        14.62 o
   4  11   3        129.97        161.18         8.26 o
   5  11   3        294.40        262.67        21.07 o
   6  11   3       1180.01       1196.30        44.16 o
   7  11   3          0.28         -3.41        12.02 o
  -7  12   3         22.54         33.55        12.29 o
  -6  12   3        974.45        951.61        44.36 o
  -5  12   3         10.08         12.53         7.68 o
  -4  12   3        851.05        783.86        29.29 o
  -3  12   3          0.89          2.55         4.33 o
  -2  12   3        475.84        452.49        15.81 o
  -1  12   3       1594.28       1544.04        41.35 o
   0  12   3       3886.13       3935.25       103.38 o
   1  12   3        740.45        744.75        20.88 o
   2  12   3       1539.20       1529.67        41.17 o
   3  12   3          1.24          1.52         3.71 o
   4  12   3        342.05        330.53        17.50 o
   5  12   3         52.58         63.38         6.93 o
   6  12   3        137.60        184.15        15.23 o
   7  12   3         88.40         94.76        17.22 o
  -7  13   3        130.14        121.12        16.98 o
  -6  13   3        376.69        371.17        23.40 o
  -5  13   3         31.77         35.36         9.82 o
  -4  13   3        384.75        371.46        16.14 o
  -3  13   3         38.48         43.30         5.40 o
  -2  13   3       1505.18       1532.83        46.44 o
  -1  13   3        336.19        354.87        19.01 o
   0  13   3        541.06        526.22        15.43 o
   1  13   3       1370.18       1324.42        35.83 o
   2  13   3        189.60        206.50        10.28 o
   3  13   3         80.74         79.48         5.28 o
   4  13   3          3.89          3.42         5.21 o
   5  13   3         39.37         34.32         8.66 o
   6  13   3        931.09        906.45        35.24 o
   7  13   3         59.77         72.07        14.75 o
  -7  14   3         17.03         17.21        13.28 o
  -6  14   3        780.22        836.26        58.66 o
  -5  14   3        471.67        476.43        20.22 o
  -4  14   3         57.80         54.66         6.95 o
  -3  14   3        423.13        419.94        37.47 o
  -2  14   3       1839.31       1849.37        55.77 o
  -1  14   3        761.79        777.83        24.82 o
   0  14   3       1166.26       1096.96        33.82 o
   1  14   3        360.56        380.53        15.28 o
   2  14   3       2167.08       2120.72        56.56 o
   3  14   3        430.09        425.05        13.41 o
   4  14   3        209.51        191.91        16.89 o
   5  14   3        437.41        438.94        25.05 o
   6  14   3         65.14         59.64        11.24 o
   7  14   3        115.34        125.16        16.20 o
  -7  15   3        297.01        320.45        22.70 o
  -6  15   3         36.90         50.54        31.77 o
  -5  15   3        409.39        413.80        18.45 o
  -4  15   3         14.69         15.25         6.90 o
  -3  15   3        403.95        384.65        18.75 o
  -2  15   3        216.89        214.09         9.55 o
  -1  15   3        514.73        543.02        18.38 o
   0  15   3         18.31         15.21         4.76 o
   1  15   3       1622.95       1606.46        48.66 o
   2  15   3        161.28        159.19         6.96 o
   3  15   3         14.03         24.64         6.27 o
   4  15   3         25.20         18.67         7.22 o
   5  15   3         45.13         27.52         8.48 o
   6  15   3        504.49        527.33        23.48 o
   7  15   3        170.66        216.76        41.20 o
  -7  16   3         19.54          7.21        14.21 o
  -6  16   3        362.33        352.97        37.84 o
  -5  16   3        392.59        419.08        18.98 o
  -4  16   3        154.38        170.65        13.87 o
  -3  16   3       1164.27       1227.07        38.45 o
  -2  16   3        287.93        299.05        12.17 o
  -1  16   3        686.80        711.52        23.44 o
   0  16   3        134.74        151.95         7.80 o
   1  16   3         70.91         83.63         7.61 o
   2  16   3        413.13        447.39        31.08 o
   3  16   3       1482.50       1558.75        54.97 o
   4  16   3        126.81        138.77        20.60 o
   5  16   3        686.02        740.48        45.10 o
   6  16   3        358.82        302.48        17.19 o
   7  16   3         17.85          9.28        10.57 o
  -6  17   3         10.78          7.18        12.35 o
  -5  17   3        367.62        412.95        19.12 o
  -4  17   3        327.75        322.19        18.76 o
  -3  17   3         17.84         24.45         6.37 o
  -2  17   3          5.70         15.56         5.64 o
  -1  17   3       1540.27       1538.71        46.98 o
   0  17   3         37.84         28.74         5.40 o
   1  17   3        994.67       1018.59        42.24 o
   2  17   3          6.28          7.58         6.43 o
   3  17   3        311.57        301.68        26.03 o
   4  17   3        261.99        225.20        12.70 o
   5  17   3          0.17         -1.77         8.38 o
   6  17   3          1.88          4.56         9.94 o
  -6  18   3         27.87         40.71        13.73 o
  -5  18   3        304.27        267.08        29.81 o
  -4  18   3         32.80         35.65        11.15 o
  -3  18   3        917.79        907.95        32.85 o
  -2  18   3         52.32         58.90         7.76 o
  -1  18   3         17.87         12.09         5.71 o
   0  18   3        209.61        182.47        19.72 o
   1  18   3        203.57        206.63        26.48 o
   2  18   3         11.19          9.66         6.45 o
   3  18   3        987.10        994.08        45.99 o
   4  18   3         26.91         24.92        10.11 o
   5  18   3        358.92        351.09        18.11 o
   6  18   3        100.45         80.64        13.19 o
  -6  19   3         72.03         73.36        15.16 o
  -5  19   3        105.34        102.41        24.05 o
  -4  19   3         22.26         25.87         8.71 o
  -3  19   3         16.02         17.22         6.80 o
  -2  19   3        295.17        301.25        12.58 o
  -1  19   3         52.81         37.42         8.01 o
   0  19   3          1.03         -2.63         6.67 o
   1  19   3        457.19        481.48        20.25 o
   2  19   3        184.88        185.20        15.53 o
   3  19   3        556.32        573.51        29.44 o
   4  19   3          8.31         20.85        10.75 o
   5  19   3          2.18         -5.77        12.20 o
   6  19   3         66.36         52.81        13.65 o
  -6  20   3         13.25         31.92        15.20 o
  -5  20   3        170.62        173.50        16.73 o
  -4  20   3          6.33          7.59         8.92 o
  -3  20   3       1410.02       1392.97        77.69 o
  -2  20   3         24.15         23.85         8.18 o
  -1  20   3        382.02        389.79        17.89 o
   0  20   3         34.16         24.60        11.02 o
   1  20   3        378.14        385.31        17.68 o
   2  20   3        246.94        246.36        16.75 o
   3  20   3        455.52        473.31        25.82 o
   4  20   3          4.73         -2.22        12.47 o
   5  20   3        270.41        292.27        21.42 o
   6  20   3          0.12          0.62        12.69 o
  -5  21   3        134.48        119.94        15.15 o
  -4  21   3          2.84          2.57         9.35 o
  -3  21   3          0.47         11.11         9.07 o
  -2  21   3        935.42        948.19        36.44 o
  -1  21   3         35.63         47.84         9.01 o
   0  21   3          1.82          2.25         7.86 o
   1  21   3        611.74        626.96        32.37 o
   2  21   3        584.81        553.44        30.13 o
   3  21   3        429.66        436.19        44.30 o
   4  21   3          9.30         15.13        11.84 o
   5  21   3         16.00          6.83        12.29 o
  -5  22   3         80.37         71.95        22.39 o
  -4  22   3          3.71          3.13        10.30 o
  -3  22   3        698.86        673.35        27.83 o
  -2  22   3         22.36         11.07         9.10 o
  -1  22   3        669.00        656.61        26.90 o
   0  22   3        150.32        155.80        11.63 o
   1  22   3        275.52        251.91        14.45 o
   2  22   3        488.75        510.83        55.01 o
   3  22   3        456.49        421.79        25.10 o
   4  22   3          1.31          7.78        13.07 o
   5  22   3        208.26        182.28        18.11 o
  -5  23   3        245.44        274.86        31.22 o
  -4  23   3        101.96         94.58        12.62 o
  -3  23   3          3.51          5.11        11.76 o
  -2  23   3        548.18        584.66        27.05 o
  -1  23   3         71.36         71.96        10.11 o
   0  23   3          1.53          3.06         8.72 o
   1  23   3         43.31         31.87        12.49 o
   2  23   3        106.41        107.84        25.57 o
   3  23   3        111.99         80.64        14.69 o
   4  23   3         51.04         65.08        15.05 o
  -4  24   3          2.44          3.59        13.36 o
  -3  24   3        204.61        241.70        15.81 o
  -2  24   3        139.85        154.91        14.84 o
  -1  24   3        105.71        107.16        15.09 o
   0  24   3         49.47         63.46        10.83 o
   1  24   3         14.43         12.72        12.23 o
   2  24   3        548.05        599.21        32.10 o
   3  24   3         64.68         81.60        14.89 o
   4  24   3         22.90         12.92        14.61 o
  -4  25   3        175.05        128.97        27.72 o
  -3  25   3         16.69          8.91        11.01 o
  -2  25   3        222.09        291.30        17.53 o
  -1  25   3          0.85          8.37        10.69 o
   0  25   3         26.27         23.18        10.46 o
   1  25   3         89.82        100.68        15.80 o
   2  25   3         12.12          8.96        13.68 o
   3  25   3         79.43         96.69        16.56 o
  -3  26   3         24.24         12.74        11.88 o
  -2  26   3        189.19        198.08        18.44 o
  -1  26   3         35.44         30.26        19.70 o
   0  26   3         94.68         92.43        12.73 o
   1  26   3         83.25         75.57        14.79 o
   2  26   3        270.05        310.48        27.06 o
   3  26   3          4.04         -0.18        14.27 o
  -2  27   3        268.55        259.02        17.69 o
  -1  27   3          4.04          5.87        11.28 o
   0  27   3         31.70         19.21        14.19 o
   1  27   3          2.44         11.23        14.81 o
   2  27   3         45.17         48.38        15.27 o
   0  28   3        267.24        292.08        24.72 o
  -8   0   4        751.66        848.65        59.85 o
  -6   0   4         34.59         52.34        14.18 o
  -4   0   4         23.97         24.42         6.52 o
  -2   0   4       2377.96       2662.93       111.19 o
   0   0   4      16909.92      16868.54       693.43 o
   2   0   4        526.66        622.58        39.96 o
   4   0   4        710.38        754.21        49.26 o
   6   0   4        314.28        323.86        27.31 o
   8   0   4        182.88        232.87        28.38 o
  -8   1   4        186.48        175.58        18.12 o
  -7   1   4          0.98         -0.42        11.29 o
  -6   1   4        554.94        585.87        41.76 o
  -5   1   4         20.80         17.01         5.92 o
  -4   1   4        923.37        890.36        28.07 o
  -3   1   4        256.41        311.20        11.33 o
  -2   1   4        766.70        758.33        23.79 o
  -1   1   4        314.53        342.23        11.81 o
   0   1   4       6813.18       6901.25       180.19 o
   1   1   4         59.74         77.60         7.90 o
   2   1   4       2390.46       2273.82        95.50 o
   3   1   4        356.21        318.47        35.04 o
   4   1   4        535.36        550.73        26.44 o
   5   1   4          5.78         18.82        15.66 o
   6   1   4         49.21         27.86        12.62 o
   7   1   4         76.35         90.32        13.31 o
   8   1   4        358.75        331.80        23.59 o
  -8   2   4        367.97        354.35        24.00 o
  -7   2   4         86.20         89.28        13.41 o
  -6   2   4         46.42         57.31        10.77 o
  -5   2   4         97.49        109.92         8.57 o
  -4   2   4        159.79        140.66         7.24 o
  -3   2   4        110.16         95.09         6.43 o
  -2   2   4       1512.79       1396.85        42.11 o
  -1   2   4          0.17         -2.21         3.11 o
   0   2   4       3061.97       3101.21        81.87 o
   1   2   4        140.63        119.22         9.52 o
   2   2   4        178.20        160.25        23.00 o
   3   2   4         82.23         87.46         9.78 o
   4   2   4        662.21        617.95        61.26 o
   5   2   4         77.80         58.91        12.51 o
   6   2   4        485.93        485.12        25.97 o
   7   2   4          7.07          0.32        11.56 o
   8   2   4        181.19        156.53        23.57 o
  -8   3   4         33.70         27.28        14.21 o
  -7   3   4         17.45         16.39        11.08 o
  -6   3   4        633.00        625.92        31.07 o
  -5   3   4          1.47          0.85         6.32 o
  -4   3   4       1309.64       1253.76        38.51 o
  -3   3   4          3.20          8.03         5.27 o
  -2   3   4        392.91        383.11        11.45 o
  -1   3   4       1864.72       1934.88        51.56 o
   0   3   4         40.63         37.28         3.42 o
   1   3   4        997.27        976.58        29.86 o
   2   3   4       1450.46       1397.45        48.69 o
   3   3   4        537.99        581.86        27.34 o
   4   3   4       1181.22       1094.50        48.36 o
   5   3   4        103.90         92.57        10.64 o
   6   3   4          2.41          5.96        13.05 o
   7   3   4         71.60         57.49        13.05 o
   8   3   4        164.05        151.79        29.48 o
  -8   4   4         84.11        128.50        16.64 o
  -7   4   4        103.06        125.67        14.87 o
  -6   4   4        239.09        260.65        28.53 o
  -5   4   4        253.96        228.08        12.01 o
  -4   4   4        593.33        640.98        24.51 o
  -3   4   4       1303.89       1355.72        36.66 o
  -2   4   4       1352.17       1333.46        35.76 o
  -1   4   4        107.14        116.48         5.24 o
   0   4   4        251.90        218.00         8.18 o
   1   4   4       3112.14       3111.59        91.59 o
   2   4   4        109.87        117.18        10.32 o
   3   4   4        544.48        519.14        24.85 o
   4   4   4        322.39        388.74        40.86 o
   5   4   4         33.20         28.26         8.71 o
   6   4   4        269.51        283.94        49.58 o
   7   4   4         29.65         26.10        12.21 o
   8   4   4         53.71         61.49        37.71 o
  -8   5   4          6.25          3.01        17.10 o
  -7   5   4        317.01        273.94        19.40 o
  -6   5   4         90.45         96.07        16.38 o
  -5   5   4         65.72         66.35         7.51 o
  -4   5   4       1114.71       1131.30        40.62 o
  -3   5   4        616.10        579.13        16.69 o
  -2   5   4         54.66         52.51         3.75 o
  -1   5   4       1444.01       1453.33        38.60 o
   0   5   4         47.89         44.12         4.56 o
   1   5   4        973.70       1050.02        28.52 o
   2   5   4       1759.09       1812.10        54.10 o
   3   5   4        954.33        905.12        42.94 o
   4   5   4        888.87        854.66        38.85 o
   5   5   4        240.97        265.46        16.68 o
   6   5   4        242.71        252.98        60.32 o
   7   5   4        229.89        259.42        19.31 o
   8   5   4         16.73         16.26        17.61 o
  -8   6   4        101.68        113.98        23.22 o
  -7   6   4        231.65        231.91        29.75 o
  -6   6   4        625.23        620.20        36.87 o
  -5   6   4        439.02        482.19        19.88 o
  -4   6   4        499.47        461.74        20.03 o
  -3   6   4       1803.86       1788.92        47.92 o
  -2   6   4       1289.35       1274.80        38.79 o
  -1   6   4       1030.18       1159.66        31.49 o
   0   6   4         41.23         40.69         4.23 o
   1   6   4        947.97        938.67        25.72 o
   2   6   4        144.18        159.95         6.35 o
   3   6   4       2033.33       1985.64        68.61 o
   4   6   4        271.82        296.88        26.07 o
   5   6   4        354.37        335.26        29.85 o
   6   6   4        294.74        345.07        20.79 o
   7   6   4        339.04        349.51        22.53 o
  -8   7   4         18.13         18.42        19.61 o
  -7   7   4        632.28        523.08        41.81 o
  -6   7   4        139.83        136.85        10.80 o
  -5   7   4        339.32        342.38        19.03 o
  -4   7   4        141.67        156.24        17.46 o
  -3   7   4        895.77        915.18        28.48 o
  -2   7   4        215.51        221.48         8.74 o
  -1   7   4       2565.98       2546.59        67.32 o
   0   7   4         26.92         36.01         3.97 o
   1   7   4       1768.92       1785.58        47.62 o
   2   7   4        350.08        305.63         9.88 o
   3   7   4        692.06        748.54        22.74 o
   4   7   4        436.38        457.14        48.16 o
   5   7   4        120.93        127.93        12.00 o
   6   7   4         90.84        100.43        16.38 o
   7   7   4        614.59        612.56        32.32 o
  -7   8   4        197.04        205.98        24.75 o
  -6   8   4         56.27         58.86        10.97 o
  -5   8   4        184.24        177.82        12.34 o
  -4   8   4        224.20        241.04        11.88 o
  -3   8   4       1702.35       1715.27        51.53 o
  -2   8   4        210.68        222.33        12.46 o
  -1   8   4        387.27        395.66        11.97 o
   0   8   4        108.77        100.05        11.16 o
   1   8   4       1239.16       1188.46        32.11 o
   2   8   4        248.22        248.43         8.51 o
   3   8   4        994.12        980.97        27.31 o
   4   8   4         56.20         87.10         7.87 o
   5   8   4        354.37        410.91        55.11 o
   6   8   4         23.67         16.48        12.93 o
   7   8   4        192.14        246.78        26.32 o
  -7   9   4        459.27        503.50        40.85 o
  -6   9   4          0.01         -3.32         9.44 o
  -5   9   4          0.21          3.27         8.65 o
  -4   9   4         68.50         71.26         7.24 o
  -3   9   4       1253.72       1280.52        38.99 o
  -2   9   4        689.33        643.75        20.76 o
  -1   9   4       1654.04       1679.84        45.09 o
   0   9   4         38.52         50.62         5.36 o
   1   9   4        674.89        666.91        18.92 o
   2   9   4         93.00        105.06         9.85 o
   3   9   4        502.02        495.38        15.12 o
   4   9   4        430.94        409.09        14.90 o
   5   9   4        756.13        697.25        27.24 o
   6   9   4          0.51         -7.05         8.36 o
   7   9   4        431.11        418.41        20.60 o
  -7  10   4         90.12         94.99        28.72 o
  -6  10   4         23.71         13.62        10.67 o
  -5  10   4       1023.74        990.17        45.48 o
  -4  10   4          1.69          2.83         6.02 o
  -3  10   4       1977.20       1945.95        58.29 o
  -2  10   4        514.05        542.84        17.95 o
  -1  10   4          4.79          3.51         3.38 o
   0  10   4         13.82         25.46         4.70 o
   1  10   4        617.88        591.14        17.16 o
   2  10   4         52.03         56.70         4.50 o
   3  10   4        914.09        872.06        28.28 o
   4  10   4         75.72         67.58         6.49 o
   5  10   4         54.34         42.26         8.59 o
   6  10   4         92.20         69.17         9.96 o
   7  10   4        134.02        139.94        12.71 o
  -7  11   4        210.20        297.29        30.76 o
  -6  11   4         79.46         77.36        13.49 o
  -5  11   4          6.44         -0.35         8.88 o
  -4  11   4          1.54          1.14         6.12 o
  -3  11   4       1526.66       1451.60        51.33 o
  -2  11   4        159.24        145.57        12.30 o
  -1  11   4        636.64        703.61        19.99 o
   0  11   4        155.65        146.18         8.77 o
   1  11   4        812.51        785.93        22.17 o
   2  11   4        745.76        752.82        21.41 o
   3  11   4         48.41         57.25         5.21 o
   4  11   4         81.74         67.13         6.93 o
   5  11   4       1000.53       1030.59        33.25 o
   6  11   4         10.83          1.22         8.85 o
   7  11   4        147.04        140.14        23.03 o
  -7  12   4         40.30         47.46        13.87 o
  -6  12   4         95.61         70.67        19.25 o
  -5  12   4       1744.12       1751.88        76.54 o
  -4  12   4        105.31        100.08         8.66 o
  -3  12   4         61.52         65.95         7.22 o
  -2  12   4        266.14        268.59        15.30 o
  -1  12   4        794.80        781.13        24.85 o
   0  12   4         95.70        105.94         5.46 o
   1  12   4        243.06        259.87         9.01 o
   2  12   4         69.39         81.02         5.25 o
   3  12   4       2144.34       2171.09        58.18 o
   4  12   4         81.12         80.63         8.26 o
   5  12   4        148.48        184.20        10.21 o
   6  12   4        106.04        106.28        13.10 o
   7  12   4         66.55         35.08        14.30 o
  -7  13   4         74.13         84.68        15.62 o
  -6  13   4         70.09         88.49        13.81 o
  -5  13   4         22.31         20.82        10.52 o
  -4  13   4       1383.89       1483.84        71.77 o
  -3  13   4        793.15        756.81        28.78 o
  -2  13   4          2.50          7.91         5.54 o
  -1  13   4        766.40        694.24        22.62 o
   0  13   4        158.21        169.15         8.06 o
   1  13   4        586.31        604.28        17.68 o
   2  13   4        362.53        387.79        17.20 o
   3  13   4          1.86          6.53         4.61 o
   4  13   4        617.05        634.93        21.71 o
   5  13   4       1026.93       1021.49        33.09 o
   6  13   4        150.35        157.28        44.65 o
   7  13   4         46.18         40.16        14.19 o
  -7  14   4         63.62         60.65        14.73 o
  -6  14   4        123.46        111.74        17.71 o
  -5  14   4        718.78        762.79        95.50 o
  -4  14   4        470.38        458.53        19.91 o
  -3  14   4         16.78         17.61         6.63 o
  -2  14   4        139.61        143.14         9.35 o
  -1  14   4          0.41         -0.33         4.66 o
   0  14   4        321.24        365.31        13.39 o
   1  14   4        846.03        881.93        28.01 o
   2  14   4        171.26        161.44         7.50 o
   3  14   4        417.34        483.15        23.11 o
   4  14   4        463.44        505.66        18.25 o
   5  14   4          0.21          5.18         8.22 o
   6  14   4        158.86        143.91        17.27 o
  -6  15   4        163.71        173.07        17.32 o
  -5  15   4          3.91         -1.09        10.83 o
  -4  15   4       1016.85       1076.72        40.09 o
  -3  15   4        281.68        289.19        27.54 o
  -2  15   4          4.02         10.66         6.54 o
  -1  15   4       1028.21       1050.92        33.12 o
   0  15   4        379.23        386.25        27.75 o
   1  15   4         67.10         63.68         7.17 o
   2  15   4         61.61         47.40         5.86 o
   3  15   4         10.11         13.57         5.22 o
   4  15   4        824.25        828.28        43.40 o
   5  15   4        320.72        369.15        31.72 o
   6  15   4         11.05          8.93        10.15 o
  -6  16   4         74.43         91.33        18.50 o
  -5  16   4         12.32         14.80        11.25 o
  -4  16   4        176.20        170.46        11.86 o
  -3  16   4         91.40         80.19         8.92 o
  -2  16   4         42.57         33.50         7.47 o
  -1  16   4         29.20         29.56         5.76 o
   0  16   4       1522.57       1486.63        45.43 o
   1  16   4        516.71        468.62        16.67 o
   2  16   4         16.88         18.11         5.91 o
   3  16   4         46.72         38.90         9.66 o
   4  16   4        354.48        325.29        16.06 o
   5  16   4          0.29         -1.92         9.17 o
   6  16   4        168.22        159.03        13.89 o
  -6  17   4        190.95        144.23        16.80 o
  -5  17   4         65.38         54.21        13.39 o
  -4  17   4        795.51        862.33        38.64 o
  -3  17   4         36.41         35.30         8.08 o
  -2  17   4         30.25         35.27         7.66 o
  -1  17   4         69.30         71.40         7.10 o
   0  17   4        775.39        813.11        26.64 o
   1  17   4         16.20         14.08         5.62 o
   2  17   4         48.19         44.72         7.64 o
   3  17   4         22.79         15.62         9.51 o
   4  17   4        514.44        502.95        27.02 o
   5  17   4         26.90         31.49        18.44 o
   6  17   4         11.71         14.07        11.32 o
  -6  18   4         38.38         25.56        16.89 o
  -5  18   4          2.44         -1.20        12.35 o
  -4  18   4        155.34        179.47        23.25 o
  -3  18   4        154.85        147.55        19.72 o
  -2  18   4        300.72        301.80        15.12 o
  -1  18   4         55.63         67.43         7.44 o
   0  18   4       2250.68       2265.58        68.21 o
   1  18   4          2.08         -4.55         6.76 o
   2  18   4         46.88         60.18         8.65 o
   3  18   4          2.82          8.90         9.94 o
   4  18   4        270.17        287.83        19.68 o
   5  18   4          0.26         -3.34        12.63 o
   6  18   4         77.19        104.45        16.50 o
  -5  19   4         12.55         12.79        12.63 o
  -4  19   4        398.89        372.13        18.58 o
  -3  19   4         36.78         33.26         9.10 o
  -2  19   4        161.44        149.23        11.28 o
  -1  19   4          2.92          4.93         6.60 o
   0  19   4       1216.94       1227.19        44.87 o
   1  19   4         10.81         11.62         7.55 o
   2  19   4       1358.70       1380.09        50.10 o
   3  19   4          8.25         18.03        10.28 o
   4  19   4        362.32        344.87        22.09 o
   5  19   4         53.07         74.16        14.76 o
  -5  20   4         78.33         57.85        14.67 o
  -4  20   4        200.14        178.43        13.66 o
  -3  20   4          0.07         -3.11         8.71 o
  -2  20   4        556.14        505.77        39.77 o
  -1  20   4         24.71         22.90        10.89 o
   0  20   4        190.42        209.07        14.92 o
   1  20   4         74.57         72.11        12.31 o
   2  20   4         21.76         15.24        10.32 o
   3  20   4         22.72         29.02        12.11 o
   4  20   4         97.79         83.48        14.30 o
   5  20   4          1.55          0.03        13.11 o
  -5  21   4          0.26          4.41        13.42 o
  -4  21   4        172.66        159.34        13.55 o
  -3  21   4         82.11         81.12        15.76 o
  -2  21   4        149.10        149.76        15.48 o
  -1  21   4         18.25         21.38        11.56 o
   0  21   4         62.03         89.30        18.14 o
   1  21   4          0.17         13.17         9.03 o
   2  21   4        730.77        743.82        44.60 o
   3  21   4          8.31         14.45        15.77 o
   4  21   4        115.15         98.51        15.75 o
   5  21   4         47.71         79.33        21.62 o
  -4  22   4         23.79         29.17        14.12 o
  -3  22   4         83.18         91.93        20.00 o
  -2  22   4        335.26        369.77        23.18 o
  -1  22   4         24.84         21.45        14.05 o
   0  22   4        154.11        157.66        12.82 o
   1  22   4        132.89        111.90        11.44 o
   2  22   4          0.74          1.43        11.45 o
   3  22   4        184.28        161.55        23.34 o
   4  22   4         71.76         91.12        15.39 o
  -4  23   4         75.58         78.18        15.68 o
  -3  23   4        123.08        128.64        16.89 o
  -2  23   4         21.83         27.16        13.88 o
  -1  23   4        283.74        312.53        21.73 o
   0  23   4         46.98         46.48        10.81 o
   1  23   4         42.20         43.19        10.60 o
   2  23   4        161.05        164.40        16.92 o
   3  23   4         44.55         35.77        14.30 o
   4  23   4         22.21          8.55        14.41 o
  -3  24   4        189.62        124.16        17.38 o
  -2  24   4        197.52        191.73        30.13 o
  -1  24   4         17.77         20.86        14.14 o
   0  24   4        193.50        198.40        14.86 o
   1  24   4        293.48        278.62        47.93 o
   2  24   4          0.06         -3.86        13.81 o
   3  24   4        126.58        142.40        17.22 o
  -3  25   4         47.95         54.97        15.46 o
  -2  25   4         11.09         11.54        14.79 o
  -1  25   4        612.99        683.89        36.28 o
   0  25   4         95.28        126.94        33.27 o
   1  25   4         92.42         93.86        15.83 o
   2  25   4        112.74        115.43        16.98 o
  -2  26   4         61.55         65.92        16.40 o
  -1  26   4         22.05         15.03        22.27 o
   0  26   4          0.11         20.74        15.21 o
   1  26   4        211.78        179.34        18.80 o
   2  26   4         17.49          4.06        14.56 o
  -7   0   5       1011.19        976.11        66.20 o
  -5   0   5        498.67        533.69        38.57 o
  -3   0   5          9.27          9.14         6.33 o
  -1   0   5       4192.55       4034.54       167.99 o
   1   0   5       4328.41       4270.37       177.79 o
   3   0   5          1.28          8.59         8.90 o
   5   0   5        276.81        281.32        24.75 o
   7   0   5        480.51        517.55        41.91 o
  -7   1   5         14.74         14.92        12.98 o
  -6   1   5          3.92         -4.55        10.52 o
  -5   1   5        432.92        480.53        26.81 o
  -4   1   5         86.59         72.69         6.56 o
  -3   1   5         62.32         56.57         5.67 o
  -2   1   5        292.81        305.59        15.51 o
  -1   1   5        160.32        144.25         8.91 o
   0   1   5        920.46        876.67        27.55 o
   1   1   5          6.89          0.19         4.66 o
   2   1   5          8.12         17.86         6.94 o
   3   1   5        291.09        249.91        15.12 o
   4   1   5         72.01         77.72        21.81 o
   5   1   5        596.48        531.90        27.06 o
   6   1   5         10.58         26.34        11.11 o
   7   1   5         55.56         39.90        12.60 o
  -7   2   5        590.92        594.95        32.03 o
  -6   2   5        500.38        490.24        27.00 o
  -5   2   5        641.87        628.50        25.01 o
  -4   2   5          3.39          6.38         5.13 o
  -3   2   5          0.25         -0.04         4.60 o
  -2   2   5        967.08        934.34        29.18 o
  -1   2   5       5356.21       5277.60       154.56 o
   0   2   5        123.04        133.38         9.04 o
   1   2   5       5193.08       5058.44       171.12 o
   2   2   5        834.60        774.99        35.28 o
   3   2   5          0.68          4.36         6.56 o
   4   2   5         25.38         21.16         8.00 o
   5   2   5        359.84        415.77        23.05 o
   6   2   5        281.94        296.63        19.92 o
   7   2   5        343.54        315.32        21.87 o
  -7   3   5        136.28        130.66        16.10 o
  -6   3   5         75.79        102.63        13.41 o
  -5   3   5        556.89        549.18        22.47 o
  -4   3   5         68.87         72.35         7.92 o
  -3   3   5        595.03        654.06        22.84 o
  -2   3   5        188.63        182.01        14.67 o
  -1   3   5        743.83        714.82        23.00 o
   0   3   5        362.15        344.14        14.46 o
   1   3   5       1036.38       1027.64        36.87 o
   2   3   5         22.66         21.11         5.41 o
   3   3   5        452.64        456.51        23.02 o
   4   3   5        126.93        151.08        12.60 o
   5   3   5        339.31        322.11        19.40 o
   6   3   5         88.73        108.04        13.81 o
   7   3   5         40.83         32.39        17.39 o
  -7   4   5        385.04        398.69        35.35 o
  -6   4   5        868.90        857.69        41.09 o
  -5   4   5        698.84        705.00        27.69 o
  -4   4   5         22.15         21.24         6.80 o
  -3   4   5         82.48         88.63        15.39 o
  -2   4   5       2992.09       2825.31        83.66 o
  -1   4   5       1978.29       1989.16        59.53 o
   0   4   5         24.72         25.33         6.42 o
   1   4   5       1335.79       1248.00        38.21 o
   2   4   5       2073.42       2081.55        62.28 o
   3   4   5         61.14         73.95        17.28 o
   4   4   5         18.03          8.57         9.04 o
   5   4   5        785.32        826.46        39.25 o
   6   4   5        745.02        755.61        50.46 o
   7   4   5        498.52        540.50        30.39 o
  -7   5   5         82.04        107.29        14.92 o
  -6   5   5         42.32         55.29        12.13 o
  -5   5   5        248.18        259.96        25.72 o
  -4   5   5         15.11         21.37         6.80 o
  -3   5   5        353.64        309.72        16.59 o
  -2   5   5        159.41        174.58         8.23 o
  -1   5   5        270.12        287.94        12.88 o
   0   5   5        585.88        602.47        37.54 o
   1   5   5        210.88        204.90         8.60 o
   2   5   5        588.12        616.92        20.33 o
   3   5   5        108.27        114.09         8.20 o
   4   5   5         88.83        120.92        19.35 o
   5   5   5        124.48        124.15        12.90 o
   6   5   5          6.23         11.00        11.15 o
   7   5   5         76.26         53.44        13.56 o
  -7   6   5        118.56         99.54        22.53 o
  -6   6   5         93.58        120.88        11.12 o
  -5   6   5        671.30        616.94        24.91 o
  -4   6   5        303.40        299.59        19.52 o
  -3   6   5        970.03        969.96        30.53 o
  -2   6   5       2212.61       2212.93        76.56 o
  -1   6   5        485.63        490.35        19.33 o
   0   6   5          0.04          4.42         4.78 o
   1   6   5        535.67        499.59        16.81 o
   2   6   5       2894.53       2882.80        85.65 o
   3   6   5       1177.07       1166.47        41.88 o
   4   6   5        348.13        366.41        20.45 o
   5   6   5        560.91        566.84        28.80 o
   6   6   5        139.28        141.60        15.21 o
   7   6   5         79.53        104.64        15.57 o
  -7   7   5          2.93          1.31        18.96 o
  -6   7   5        251.26        215.59        17.05 o
  -5   7   5         19.30         27.37         8.21 o
  -4   7   5         45.06         37.67         7.50 o
  -3   7   5          2.62          4.06         6.04 o
  -2   7   5        579.37        583.62        22.59 o
  -1   7   5         11.79         13.18         5.07 o
   0   7   5        365.47        356.92        15.06 o
   1   7   5         27.95         26.88         4.78 o
   2   7   5        649.75        666.20        21.79 o
   3   7   5          4.37          4.64         5.08 o
   4   7   5         13.94         16.97         6.82 o
   5   7   5         42.92         50.34        10.86 o
   6   7   5        202.76        223.99        17.98 o
   7   7   5          8.91         16.73        13.43 o
  -7   8   5          0.74         -1.03        18.88 o
  -6   8   5         30.98         38.54        12.11 o
  -5   8   5        770.34        756.44        51.69 o
  -4   8   5       2737.99       2784.88        95.84 o
  -3   8   5        135.17        136.04        16.96 o
  -2   8   5       2032.27       1853.29        64.58 o
  -1   8   5        199.80        162.87        11.75 o
   0   8   5         30.77         29.19         5.74 o
   1   8   5        148.03        153.66         7.51 o
   2   8   5       1202.52       1180.05        32.62 o
   3   8   5        101.56        106.76         7.31 o
   4   8   5       1923.36       1919.56        67.43 o
   5   8   5        312.75        295.04        17.85 o
   6   8   5         44.29         34.29         9.94 o
   7   8   5         11.60         27.14        19.63 o
  -7   9   5          0.47          8.65        17.33 o
  -6   9   5        527.85        564.59        30.22 o
  -5   9   5         39.37         38.92        10.39 o
  -4   9   5        111.73        153.25        13.34 o
  -3   9   5         31.93         26.44         6.61 o
  -2   9   5       1511.82       1634.18        57.51 o
  -1   9   5        176.33        192.65        11.42 o
   0   9   5         16.77         17.77         7.20 o
   1   9   5        308.19        301.11        28.03 o
   2   9   5       1919.60       1836.75        49.37 o
   3   9   5          3.68         -0.83         4.65 o
   4   9   5         19.83         26.69         7.49 o
   5   9   5         24.84         24.97         8.21 o
   6   9   5        510.48        499.85        27.63 o
   7   9   5          3.27         -2.00        10.82 o
  -7  10   5         15.05         11.50        18.38 o
  -6  10   5         79.07         73.16        13.43 o
  -5  10   5          0.43          7.24        10.37 o
  -4  10   5       2736.11       2790.79       118.67 o
  -3  10   5         13.68          6.03         7.89 o
  -2  10   5       1228.86       1395.37        49.30 o
  -1  10   5         39.34         66.01        12.66 o
   0  10   5          8.05          2.78         4.51 o
   1  10   5          0.38          3.56         4.74 o
   2  10   5       1046.35       1074.85        29.94 o
   3  10   5         62.36         57.23         6.02 o
   4  10   5       2164.24       2161.06        75.39 o
   5  10   5          1.89         -2.41         8.27 o
   6  10   5         65.46         68.27        11.01 o
   7  10   5          4.55          0.14        10.92 o
  -7  11   5         29.82         31.84        14.37 o
  -6  11   5        213.79        188.62        17.11 o
  -5  11   5          7.93          2.89        10.68 o
  -4  11   5         48.06         93.40        15.63 o
  -3  11   5        117.85        156.85        30.88 o
  -2  11   5        423.66        478.16        31.36 o
  -1  11   5        201.31        184.94        10.34 o
   0  11   5        170.50        179.61         8.76 o
   1  11   5         93.64         90.18         6.49 o
   2  11   5        477.69        507.58        15.55 o
   3  11   5         67.68         87.78        10.37 o
   4  11   5          0.06          9.37         6.65 o
   5  11   5          0.23         -3.58         8.45 o
   6  11   5        214.28        219.78        20.60 o
  -6  12   5         60.83         99.29        14.34 o
  -5  12   5         90.94         74.59        12.59 o
  -4  12   5       1286.34       1376.48       103.48 o
  -3  12   5         90.66         85.52        14.18 o
  -2  12   5        947.51        947.04        81.31 o
  -1  12   5        139.03        164.20        13.00 o
   0  12   5          4.28          4.96         5.15 o
   1  12   5         86.32        114.79        16.02 o
   2  12   5        916.57        909.72        25.81 o
   3  12   5        374.88        368.36        15.57 o
   4  12   5       1042.01       1066.50        34.08 o
   5  12   5         24.61         31.57         9.53 o
   6  12   5         43.82         48.93        11.32 o
  -6  13   5         49.86         42.59        13.91 o
  -5  13   5        209.15        217.58        17.30 o
  -4  13   5         37.65         37.56        10.07 o
  -3  13   5        208.12        186.42        26.97 o
  -2  13   5        207.89        181.89        14.11 o
  -1  13   5          9.59         -2.94         7.91 o
   0  13   5        633.65        669.27        30.97 o
   1  13   5         98.57         74.52         6.56 o
   2  13   5        143.18        164.88         8.87 o
   3  13   5        283.89        289.15        14.11 o
   4  13   5         17.44          6.85         6.79 o
   5  13   5        123.41        114.58        11.21 o
   6  13   5          8.36         22.06        13.67 o
  -6  14   5         33.26         30.20        14.21 o
  -5  14   5        316.83        362.85        23.28 o
  -4  14   5        203.53        198.46        28.58 o
  -3  14   5        152.33        166.67        14.88 o
  -2  14   5        540.11        550.11        80.19 o
  -1  14   5        237.78        285.58        30.25 o
   0  14   5          1.97          7.58         6.33 o
   1  14   5        234.24        289.67        27.60 o
   2  14   5        461.45        499.85        17.80 o
   3  14   5        208.21        204.88         9.38 o
   4  14   5        364.35        316.21        14.66 o
   5  14   5        280.37        302.00        16.75 o
   6  14   5        140.83        108.12        15.46 o
  -6  15   5         16.08         14.65        14.16 o
  -5  15   5        452.86        414.57        56.30 o
  -4  15   5         49.86         36.09        20.92 o
  -3  15   5        643.89        668.57        56.06 o
  -2  15   5         24.06         24.90         9.95 o
  -1  15   5        165.96        162.35        13.21 o
   0  15   5         48.25         67.96         8.01 o
   1  15   5         33.47         47.65        11.65 o
   2  15   5         28.34         20.73         7.55 o
   3  15   5        387.23        429.12        16.73 o
   4  15   5         17.07         29.09         8.92 o
   5  15   5        266.79        278.48        16.40 o
   6  15   5         22.53         30.25        14.64 o
  -6  16   5         23.05         42.50        21.09 o
  -5  16   5        676.16        601.55        32.42 o
  -4  16   5        329.12        260.12        18.81 o
  -3  16   5        228.70        249.02        17.86 o
  -2  16   5        626.27        644.60        71.77 o
  -1  16   5        975.93        966.78        44.39 o
   0  16   5         11.45          4.23         7.11 o
   1  16   5        782.33        864.48        32.83 o
   2  16   5        467.84        518.06        21.63 o
   3  16   5         69.02         73.14        14.97 o
   4  16   5        126.65         99.19        19.82 o
   5  16   5        554.04        552.79        30.49 o
  -5  17   5        318.24        287.45        21.64 o
  -4  17   5         34.65         38.76        12.51 o
  -3  17   5        191.91        176.92        21.75 o
  -2  17   5         62.27         85.74        14.56 o
  -1  17   5         29.42         26.99         7.94 o
   0  17   5        118.42        132.21        14.91 o
   1  17   5          1.57         -3.46         7.43 o
   2  17   5         69.91         69.32        11.40 o
   3  17   5        387.14        421.90        23.85 o
   4  17   5         13.49         -5.89        12.06 o
   5  17   5        293.84        276.23        29.89 o
  -5  18   5        327.28        353.68        42.66 o
  -4  18   5         99.24        108.57        33.21 o
  -3  18   5        112.74         97.62        20.35 o
  -2  18   5        161.67        159.03        15.05 o
  -1  18   5        621.21        636.86        25.93 o
   0  18   5         10.87          8.34         8.19 o
   1  18   5        700.94        660.33        32.62 o
   2  18   5        294.13        254.19        18.05 o
   3  18   5        253.80        237.38        34.14 o
   4  18   5         23.27         17.74        12.55 o
   5  18   5        141.11        151.87        17.38 o
  -5  19   5         95.90         62.85        21.02 o
  -4  19   5         34.87         36.33        27.85 o
  -3  19   5        114.38        108.95        14.18 o
  -2  19   5        148.70        179.28        16.18 o
  -1  19   5        308.44        275.26        20.23 o
   0  19   5          3.86          6.29        14.57 o
   1  19   5        397.67        408.52        23.51 o
   2  19   5         28.05         20.07        11.70 o
   3  19   5         55.24         32.96        18.90 o
   4  19   5         40.12         48.76        14.51 o
  -4  20   5         25.36         20.93        13.28 o
  -3  20   5         35.35         32.08        13.05 o
  -2  20   5          2.40         -1.04        11.02 o
  -1  20   5        296.51        279.01        19.60 o
   0  20   5          2.76          8.03        11.55 o
   1  20   5        628.88        578.62        30.60 o
   2  20   5          3.99          0.40        12.37 o
   3  20   5        113.67        125.32        22.71 o
   4  20   5         23.87         27.28        14.40 o
  -4  21   5         22.89          9.02        14.30 o
  -3  21   5        177.33        146.95        19.15 o
  -2  21   5         23.20          6.33        18.64 o
  -1  21   5        609.83        655.62        33.80 o
   0  21   5        236.86        258.77        27.14 o
   1  21   5        827.14        810.42        56.95 o
   2  21   5          7.77         -4.01        18.60 o
   3  21   5         56.74         41.57        21.00 o
   4  21   5         11.54         14.63        14.20 o
  -3  22   5          0.69          2.64        19.50 o
  -2  22   5        103.64         94.38        22.71 o
  -1  22   5        613.37        654.92        34.58 o
   0  22   5          1.14          1.43        13.27 o
   1  22   5        453.02        518.85        29.68 o
   2  22   5         59.51        100.31        22.95 o
   3  22   5          2.63          6.74        19.00 o
  -3  23   5         72.64         41.43        19.89 o
  -2  23   5          1.46         -7.14        18.05 o
  -1  23   5         40.40         40.81        14.78 o
   0  23   5        314.45        353.22        38.83 o
   1  23   5          2.97          5.04        14.25 o
   2  23   5         27.37         56.78        22.83 o
   3  23   5         50.51         78.79        24.16 o
  -2  24   5         78.06         60.13        22.51 o
  -1  24   5        211.24        231.84        19.99 o
   0  24   5          5.82         20.64        15.03 o
   1  24   5        216.05        165.40        26.46 o
   2  24   5        115.83        180.42        27.67 o
   0  25   5        428.73        509.63        37.57 o
  -6   0   6        336.16        324.97        31.67 o
  -4   0   6        853.82        833.40        38.94 o
  -2   0   6        266.54        247.39        18.46 o
   0   0   6       7421.96       6908.27       286.14 o
   2   0   6        127.90        206.69        20.35 o
   4   0   6        521.08        545.11        40.08 o
   6   0   6        111.30         64.87        19.63 o
  -7   1   6          1.48         -1.88        13.99 o
  -6   1   6        118.93        132.57        16.32 o
  -5   1   6        115.01        123.51        14.33 o
  -4   1   6        722.82        746.77        30.68 o
  -3   1   6          0.54          2.61         5.55 o
  -2   1   6        196.42        216.68        14.79 o
  -1   1   6         19.48         13.49         5.06 o
   0   1   6       2722.26       2610.19        78.05 o
   1   1   6        168.48        178.71        11.35 o
   2   1   6          3.19          3.46         7.39 o
   3   1   6         11.77          6.59         8.22 o
   4   1   6       1284.74       1282.93        57.39 o
   5   1   6          0.30          0.29        10.44 o
   6   1   6        267.76        253.69        19.78 o
  -7   2   6          1.46         10.77        14.50 o
  -6   2   6        510.72        568.24        47.68 o
  -5   2   6          8.68         16.39        11.25 o
  -4   2   6        855.22        857.96        32.76 o
  -3   2   6         52.23         71.28         9.14 o
  -2   2   6         40.75         42.22         8.98 o
  -1   2   6        213.06        229.65        10.22 o
   0   2   6       2448.16       2366.17        70.84 o
   1   2   6         37.70         18.96         6.16 o
   2   2   6         53.85         57.85        10.08 o
   3   2   6          2.98          0.15         7.98 o
   4   2   6        239.26        222.17        16.21 o
   5   2   6        265.56        255.43        34.41 o
   6   2   6        139.46        125.85        21.73 o
  -7   3   6          5.19          4.57        14.13 o
  -6   3   6         26.32         44.36        13.44 o
  -5   3   6        654.25        624.33        29.00 o
  -4   3   6        703.39        762.47        29.83 o
  -3   3   6         59.28         59.10        10.73 o
  -2   3   6        148.19        116.52         8.85 o
  -1   3   6          9.67          3.52         5.01 o
   0   3   6        852.00        896.48        33.06 o
   1   3   6        200.15        200.78        15.01 o
   2   3   6        252.61        253.58        20.94 o
   3   3   6        388.06        363.87        20.82 o
   4   3   6        765.04        778.43        37.24 o
   5   3   6          5.09          7.76        10.33 o
   6   3   6        305.69        310.41        21.64 o
  -7   4   6         14.07         14.90        17.63 o
  -6   4   6        357.82        364.30        24.16 o
  -5   4   6          1.28         -3.89         8.49 o
  -4   4   6        449.96        476.40        20.74 o
  -3   4   6        968.51        998.42        31.79 o
  -2   4   6         18.05         12.98         5.36 o
  -1   4   6        360.07        354.58        13.46 o
   0   4   6        541.17        569.40        29.31 o
   1   4   6         48.12         36.69         6.70 o
   2   4   6        743.70        787.49        30.09 o
   3   4   6         41.47         35.36        12.70 o
   4   4   6         55.79         82.89        11.86 o
   5   4   6        531.48        453.66        25.75 o
   6   4   6        125.51        119.66        15.58 o
  -6   5   6         40.55         54.67        14.63 o
  -5   5   6        904.31        955.71        36.65 o
  -4   5   6         45.22         54.13         8.64 o
  -3   5   6          0.49         -1.42         5.67 o
  -2   5   6        883.51        911.59        29.25 o
  -1   5   6         15.76         11.13         5.94 o
   0   5   6        356.72        406.18        34.23 o
   1   5   6        792.70        745.30        63.70 o
   2   5   6          1.45          3.80         6.34 o
   3   5   6       1446.89       1506.31        85.25 o
   4   5   6        125.84        164.23        14.29 o
   5   5   6          8.33         19.91        11.44 o
   6   5   6        199.82        194.45        32.34 o
  -6   6   6        319.97        269.03        28.84 o
  -5   6   6        203.64        192.74        13.03 o
  -4   6   6         57.04         48.76         8.80 o
  -3   6   6       1238.51       1252.50        45.53 o
  -2   6   6          7.47          6.44         6.54 o
  -1   6   6        316.26        287.97        13.84 o
   0   6   6        254.40        250.17        15.11 o
   1   6   6          0.19          4.36         5.92 o
   2   6   6        938.91        863.17        36.98 o
   3   6   6        340.06        321.20        19.30 o
   4   6   6        105.76         90.39        12.38 o
   5   6   6        399.63        439.39        20.47 o
   6   6   6         80.76         99.44        15.07 o
  -6   7   6          5.85         -2.79        12.79 o
  -5   7   6        116.38        146.18        15.01 o
  -4   7   6         72.90         51.14         8.65 o
  -3   7   6        279.55        274.36        14.10 o
  -2   7   6        651.70        576.20        23.08 o
  -1   7   6        262.22        265.16        13.27 o
   0   7   6         66.17         59.80         7.38 o
   1   7   6       1145.82       1126.22        40.88 o
   2   7   6          3.32          6.91         6.77 o
   3   7   6        972.50        987.27        45.33 o
   4   7   6          2.95         -8.35         9.66 o
   5   7   6        167.27        169.80        15.25 o
   6   7   6        233.94        278.46        30.94 o
  -6   8   6        137.15        126.67        16.23 o
  -5   8   6        145.13        157.77        15.81 o
  -4   8   6          6.85          3.58         9.30 o
  -3   8   6       1106.75       1138.25        49.46 o
  -2   8   6        193.04        187.98        11.20 o
  -1   8   6       1076.46       1149.04        41.58 o
   0   8   6        331.34        351.41        15.72 o
   1   8   6          5.92          2.92         6.32 o
   2   8   6        358.11        322.57        15.14 o
   3   8   6        682.07        626.46        46.86 o
   4   8   6         68.10         69.56        11.89 o
   5   8   6        151.71        170.06        12.92 o
   6   8   6         25.02         34.84        10.69 o
  -6   9   6         92.69         83.76        15.03 o
  -5   9   6         32.04         34.55        12.37 o
  -4   9   6        218.45        175.01        14.85 o
  -3   9   6       1359.78       1284.16        57.48 o
  -2   9   6          0.25          4.05         6.76 o
  -1   9   6          2.01         -0.87         6.39 o
   0   9   6          8.83          6.86         6.25 o
   1   9   6       1130.10       1117.89        40.66 o
   2   9   6         26.48         32.64         7.49 o
   3   9   6        198.04        209.13        12.29 o
   4   9   6          0.40         -1.09         7.50 o
   5   9   6         68.51         73.36        10.86 o
   6   9   6         49.33         43.34        11.66 o
  -6  10   6          1.59          8.12        14.12 o
  -5  10   6        114.53         84.82        13.53 o
  -4  10   6         50.15         48.24        12.12 o
  -3  10   6       1141.46       1192.05        93.77 o
  -2  10   6          5.99         -2.17         8.75 o
  -1  10   6       1135.15       1210.80        43.76 o
   0  10   6         14.71         10.33         6.69 o
   1  10   6          8.72          8.21         6.69 o
   2  10   6         15.32         19.74         7.06 o
   3  10   6       1075.06       1089.00        40.42 o
   4  10   6        115.53        121.02        16.99 o
   5  10   6         81.78         77.86        11.16 o
   6  10   6          8.71         12.83        10.82 o
  -6  11   6         35.90         51.21        14.82 o
  -5  11   6        159.03        241.02        19.21 o
  -4  11   6        174.73        218.51        33.12 o
  -3  11   6        715.59        702.63        34.86 o
  -2  11   6         21.43         20.07        10.08 o
  -1  11   6        276.48        228.25        15.59 o
   0  11   6         19.88         20.59         6.94 o
   1  11   6        588.95        548.83        22.27 o
   2  11   6         12.02          9.47         7.02 o
   3  11   6        610.65        601.76        24.68 o
   4  11   6         52.03         61.94        10.04 o
   5  11   6        137.57        167.67        16.86 o
   6  11   6          0.12          7.24        11.46 o
  -6  12   6         17.52         32.95        15.87 o
  -5  12   6        245.21        183.32        17.68 o
  -4  12   6         51.14         61.67        13.08 o
  -3  12   6        553.89        586.64        30.71 o
  -2  12   6          0.23         -1.55         8.28 o
  -1  12   6        143.29        133.58        12.53 o
   0  12   6        256.90        263.71        24.41 o
   1  12   6        187.18        192.71        12.47 o
   2  12   6        230.40        182.69        11.53 o
   3  12   6        867.79        828.34        32.16 o
   4  12   6         77.20         89.00        10.66 o
   5  12   6        144.80        170.70        13.82 o
  -5  13   6        183.40        154.37        17.46 o
  -4  13   6        146.59        140.34        15.34 o
  -3  13   6        209.45        225.40        17.68 o
  -2  13   6        296.88        231.08        16.62 o
  -1  13   6        379.42        356.70        26.55 o
   0  13   6        222.19        223.88        15.83 o
   1  13   6        415.99        435.22        30.40 o
   2  13   6         58.41         59.32         8.65 o
   3  13   6        464.54        458.87        20.47 o
   4  13   6        256.81        242.00        14.88 o
   5  13   6         99.26        104.97        12.64 o
  -5  14   6         53.05         87.94        16.06 o
  -4  14   6        213.88        158.03        16.43 o
  -3  14   6        548.88        520.96        31.20 o
  -2  14   6         10.80         10.56        10.43 o
  -1  14   6        279.15        234.12        47.43 o
   0  14   6        223.45        189.77        14.95 o
   1  14   6         14.46         19.39         9.85 o
   2  14   6        265.38        259.86        31.30 o
   3  14   6        463.93        478.27        21.07 o
   4  14   6         42.86         55.91        10.65 o
   5  14   6        155.01        150.76        21.70 o
  -5  15   6         24.62         20.97        14.29 o
  -4  15   6         59.78         56.55        14.24 o
  -3  15   6         76.21         59.72        12.73 o
  -2  15   6        525.58        523.31        28.27 o
  -1  15   6         12.14         25.18        10.51 o
   0  15   6        353.78        396.11        40.49 o
   1  15   6        169.29        162.58        14.44 o
   2  15   6          4.32          7.73        13.91 o
   3  15   6        194.66        218.60        28.60 o
   4  15   6        243.07        250.96        15.49 o
   5  15   6         41.00         45.21        15.30 o
  -5  16   6         50.32         61.59        16.32 o
  -4  16   6        156.39        167.04        17.34 o
  -3  16   6        274.17        259.20        19.58 o
  -2  16   6          5.44          5.35        11.68 o
  -1  16   6        111.75        114.51        13.28 o
   0  16   6        471.44        469.83        25.44 o
   1  16   6         20.37         11.41        10.39 o
   2  16   6         76.39         92.51        18.37 o
   3  16   6         92.01         98.80        13.65 o
   4  16   6         12.70         11.07        19.55 o
  -4  17   6         18.45         24.92        13.99 o
  -3  17   6         44.79         56.24        19.00 o
  -2  17   6        543.32        613.44        32.57 o
  -1  17   6         45.58         44.84        16.14 o
   0  17   6        516.95        481.68        26.34 o
   1  17   6         21.99         23.64        11.10 o
   2  17   6         25.79         36.09        12.62 o
   3  17   6         74.14         54.12        20.09 o
   4  17   6        182.56        245.01        28.24 o
  -4  18   6        166.25        196.96        19.45 o
  -3  18   6         61.13         56.04        14.68 o
  -2  18   6          6.45          9.66        14.13 o
  -1  18   6         24.00         43.28        12.66 o
   0  18   6        751.95        868.62        59.87 o
   1  18   6         22.15         28.42        12.13 o
   2  18   6        491.30        513.84        40.52 o
   4  18   6         15.85         27.49        22.67 o
  -4  19   6         81.42         90.05        18.31 o
  -3  19   6          5.16          8.14        13.75 o
  -2  19   6        791.55        870.11        42.82 o
  -1  19   6         93.55        109.27        20.11 o
   0  19   6        101.80        105.45        28.71 o
   1  19   6          0.57          6.72        17.85 o
   2  19   6         27.83         29.97        19.73 o
  -3  20   6          3.60          3.62        13.73 o
  -2  20   6         50.89         60.62        21.96 o
  -1  20   6          0.20          7.89        17.31 o
   0  20   6        109.60         89.94        21.84 o
   1  20   6        140.66        139.46        23.42 o
   2  20   6        848.45        843.11        59.46 o
  -2  21   6        319.13        268.81        31.41 o
  -1  21   6         76.05         68.62        21.70 o
   0  21   6         20.80         36.08        20.94 o
   1  21   6          7.22         -0.28        19.91 o
  -2  22   6         24.90         20.86        19.61 o
  -1  22   6          0.67        -11.62        20.29 o
   0  22   6         15.19         20.17        19.42 o
   1  22   6        148.50        209.37        27.90 o
  -5   0   7        952.90       1012.09        69.12 o
  -3   0   7        478.18        515.40        27.22 o
  -1   0   7         59.58         49.80        21.94 o
   1   0   7        130.85        146.03        18.31 o
   3   0   7       1627.02       1620.03       101.07 o
   5   0   7        384.50        422.45        36.75 o
  -6   1   7         23.47         16.57        15.32 o
  -5   1   7        130.23        136.19        16.89 o
  -4   1   7         96.59         96.51        19.57 o
  -3   1   7        570.83        564.29        20.51 o
  -2   1   7          9.78          9.91         6.53 o
  -1   1   7        430.48        448.06        16.98 o
   0   1   7          0.15          3.93         6.13 o
   1   1   7        566.20        577.71        29.17 o
   2   1   7         25.46         26.46        10.42 o
   3   1   7         30.44         44.51        11.53 o
   4   1   7         28.22         29.37        12.28 o
   5   1   7        403.01        383.63        24.34 o
  -6   2   7         62.18         51.45        16.81 o
  -5   2   7        710.14        731.67        37.86 o
  -4   2   7         13.17          8.01         9.48 o
  -3   2   7        906.22        975.01        31.87 o
  -2   2   7        726.25        694.41        23.84 o
  -1   2   7          0.39          3.63         6.34 o
   0   2   7          8.67          6.88         6.99 o
   1   2   7        323.68        334.36        16.21 o
   2   2   7        155.85        167.53        26.83 o
   3   2   7       1073.00       1059.23        86.25 o
   4   2   7        203.46        229.98        18.44 o
   5   2   7        274.62        283.52        21.24 o
  -6   3   7        272.38        245.28        45.72 o
  -5   3   7         14.51         13.55        13.93 o
  -4   3   7        200.55        182.89        13.51 o
  -3   3   7        254.01        283.39        16.29 o
  -2   3   7          3.19          2.73         6.62 o
  -1   3   7        767.40        774.24        29.03 o
   0   3   7         21.11         22.93         7.17 o
   1   3   7        301.95        293.41        15.03 o
   2   3   7        112.47         95.27        12.32 o
   3   3   7          8.55          8.10        10.63 o
   4   3   7         45.84         51.68        12.54 o
   5   3   7        319.98        331.17        22.97 o
  -6   4   7        181.50        228.28        47.32 o
  -5   4   7        432.95        435.50        40.53 o
  -4   4   7         36.62         34.89        10.14 o
  -3   4   7        792.21        779.23        30.91 o
  -2   4   7       1015.51       1002.63        42.44 o
  -1   4   7        510.79        465.79        20.25 o
   0   4   7          2.25         -6.23         6.75 o
   1   4   7       1047.92        969.05        36.55 o
   2   4   7        473.15        450.21        38.46 o
   3   4   7        273.87        297.74        44.45 o
   4   4   7         11.66         16.74        12.44 o
   5   4   7         46.45         52.59        13.73 o
  -6   5   7        153.53        160.90        26.93 o
  -5   5   7          4.45          6.19        10.76 o
  -4   5   7        110.78        116.77        11.84 o
  -3   5   7        132.88        159.75        12.24 o
  -2   5   7         24.67         23.44         8.53 o
  -1   5   7        475.33        487.00        20.95 o
   0   5   7         37.50         42.86         7.87 o
   1   5   7          1.11          6.50         7.59 o
   2   5   7        736.05        722.98        33.36 o
   3   5   7         17.89         26.55        11.35 o
   4   5   7        142.40        139.79        15.58 o
   5   5   7         75.38         94.36        15.36 o
  -5   6   7         17.44         29.68        13.69 o
  -4   6   7         46.96         46.84        13.82 o
  -3   6   7         33.52         29.25         8.74 o
  -2   6   7        634.71        637.71        45.28 o
  -1   6   7        530.55        578.02        23.74 o
   0   6   7        483.76        500.30        21.32 o
   1   6   7        859.46        820.61        33.74 o
   2   6   7        433.34        415.87        26.68 o
   3   6   7        134.60        170.90        31.83 o
   4   6   7         10.05         25.72        12.54 o
   5   6   7         25.96         30.14        14.00 o
  -5   7   7          6.29          8.27        13.37 o
  -4   7   7        540.61        520.15        23.42 o
  -3   7   7          0.86          1.56         8.24 o
  -2   7   7        213.59        193.43        12.49 o
  -1   7   7        178.33        179.44        11.73 o
   0   7   7         59.45         70.26         9.69 o
   1   7   7         37.51         46.93         8.37 o
   2   7   7        736.59        753.21        29.88 o
   3   7   7         18.74         20.58        14.78 o
   4   7   7        162.59        145.97        15.67 o
   5   7   7          2.78         -2.37        13.24 o
  -5   8   7          0.87         -4.70        13.49 o
  -4   8   7         44.17         51.01        13.00 o
  -3   8   7         17.71         31.18         9.37 o
  -2   8   7        651.04        625.47        25.68 o
  -1   8   7        112.40         99.06         9.75 o
   0   8   7        746.66        737.44        29.04 o
   1   8   7        300.03        298.06        24.23 o
   2   8   7        270.77        266.51        34.11 o
   3   8   7          1.88          0.22        10.98 o
   4   8   7        152.59        123.81        19.46 o
   5   8   7          2.59         -0.14        13.34 o
  -5   9   7          5.74         -3.35        12.91 o
  -4   9   7        359.05        353.16        22.87 o
  -3   9   7         73.22         73.63        12.82 o
  -2   9   7        242.45        230.88        13.86 o
  -1   9   7         23.41         15.32         8.41 o
   0   9   7         35.41         28.10         9.65 o
   1   9   7         15.64         24.71         8.42 o
   2   9   7        733.35        778.09        30.68 o
   3   9   7         35.72         32.39         9.85 o
   4   9   7        230.02        304.60        21.59 o
   5   9   7          1.46          0.12        13.61 o
  -5  10   7          8.34         27.06        13.76 o
  -4  10   7          6.01         -3.33        12.73 o
  -3  10   7          2.82          6.77        11.85 o
  -2  10   7        542.06        488.84        27.06 o
  -1  10   7         26.31         18.06         8.47 o
   0  10   7       1175.38       1081.84        44.10 o
   1  10   7          8.18          9.48         8.03 o
   2  10   7         56.02         64.77        11.23 o
   3  10   7          7.53         10.81         9.73 o
   4  10   7         45.51         43.56        13.87 o
   5  10   7          1.15         -2.93        13.90 o
  -5  11   7         39.35         14.10        18.79 o
  -4  11   7        165.09        170.10        17.56 o
  -3  11   7          8.89         18.23        12.07 o
  -2  11   7        327.40        362.33        22.19 o
  -1  11   7         53.29         47.99        11.72 o
   0  11   7         98.78         45.17        10.94 o
   1  11   7         27.59         32.95         8.76 o
   2  11   7        615.79        596.85        25.05 o
   3  11   7         14.58          3.74         9.85 o
   4  11   7         80.77         83.89        15.23 o
  -4  12   7        134.83        154.54        16.97 o
  -3  12   7         13.83         21.62        12.40 o
  -2  12   7        201.03        211.22        24.44 o
  -1  12   7        107.54         88.70        12.86 o
   0  12   7       1654.29       1583.97        99.20 o
   1  12   7        357.42        358.42        22.05 o
   2  12   7          2.98          3.14         8.88 o
   3  12   7         23.36         11.66        10.14 o
   4  12   7         31.67         32.32        14.40 o
  -4  13   7         48.02         52.78        15.90 o
  -3  13   7          0.31         -7.89        11.81 o
  -2  13   7        101.17         95.49        16.66 o
  -1  13   7        447.60        484.98        26.98 o
   0  13   7        156.89        159.04        31.78 o
   1  13   7         44.40         54.39        12.42 o
   2  13   7        261.73        243.88        18.45 o
   3  13   7          0.18          0.40        10.32 o
   4  13   7         68.53         58.71        15.38 o
  -4  14   7         13.13          9.59        13.71 o
  -3  14   7         82.85         81.24        27.20 o
  -2  14   7        277.77        293.28        20.82 o
  -1  14   7        303.40        270.17        19.40 o
   0  14   7        380.85        406.24        86.32 o
   1  14   7        404.81        431.53        25.25 o
   2  14   7        111.28        105.07        14.10 o
   3  14   7         69.12         70.11        15.25 o
   4  14   7         11.33         12.05        14.65 o
  -4  15   7         57.63         79.36        22.71 o
  -3  15   7         36.55         41.00        16.21 o
  -2  15   7          0.33         -4.00        12.70 o
  -1  15   7        657.40        650.92        59.09 o
   0  15   7          0.14         -2.08        11.15 o
   1  15   7        130.58        140.37        15.54 o
   2  15   7         42.54         39.05        12.76 o
   3  15   7         91.94         94.34        15.73 o
  -3  16   7        258.98        311.13        33.52 o
  -2  16   7        171.55        139.08        16.98 o
  -1  16   7         93.34         52.36        13.38 o
   0  16   7         14.58          3.96        12.47 o
   1  16   7        196.32        158.14        39.55 o
   2  16   7         43.10         29.44        13.86 o
   3  16   7        221.88        217.49        35.94 o
  -3  17   7        160.70        212.50        34.22 o
  -2  17   7          0.52          7.07        14.10 o
  -1  17   7        394.58        353.34        47.72 o
   0  17   7          0.86          6.02        13.23 o
   1  17   7        255.55        254.74        20.04 o
   2  17   7          2.18          2.29        13.41 o
  -2  18   7          2.38          1.84        13.98 o
  -1  18   7          8.07          8.07        13.72 o
   0  18   7          1.08         13.02        13.38 o
   1  18   7         83.82         59.64        20.22 o
   2  18   7         35.07         52.81        21.54 o
  -1  19   7        129.28        127.08        18.35 o
   0  19   7         12.49         13.64        14.15 o
   1  19   7         37.65         37.34        19.14 o
  -4   0   8        422.24        454.24        39.78 o
  -2   0   8       1011.60       1047.82        48.88 o
   0   0   8         63.32         61.34        17.17 o
   2   0   8        927.73       1065.42        71.44 o
   4   0   8        794.75        904.89        63.54 o
  -4   1   8        151.20        199.19        29.72 o
  -3   1   8          8.42         12.88         8.91 o
  -2   1   8         11.48          3.88         7.92 o
  -1   1   8         22.78         15.38         8.20 o
   0   1   8        791.20        796.71        41.68 o
   1   1   8         78.97         57.49        12.48 o
   2   1   8        255.97        273.04        20.37 o
   3   1   8          0.60         -7.48        12.66 o
   4   1   8         88.46         77.58        15.28 o
  -4   2   8        746.71        841.58        42.66 o
  -3   2   8         20.00         28.14         9.28 o
  -2   2   8        812.24        780.16        31.67 o
  -1   2   8         50.66         63.69         9.90 o
   0   2   8         23.92         14.81         9.23 o
   1   2   8         28.11         28.61        11.57 o
   2   2   8        221.36        215.48        18.28 o
   3   2   8          5.37          5.39        12.35 o
   4   2   8        562.67        617.46        55.03 o
  -4   3   8         40.01         65.50        12.73 o
  -3   3   8         92.60        101.50        10.55 o
  -2   3   8         19.46         17.49         8.50 o
  -1   3   8         67.94         82.41        10.53 o
   0   3   8         31.57         49.18        10.13 o
   1   3   8        111.45        109.48        11.40 o
   2   3   8        388.11        384.54        24.24 o
   3   3   8        126.04        148.57        17.07 o
   4   3   8         80.00         72.12        15.38 o
  -4   4   8        664.33        691.48        37.04 o
  -3   4   8          7.43          4.79        10.63 o
  -2   4   8        636.98        686.92        56.84 o
  -1   4   8        489.10        506.03        22.79 o
   0   4   8         11.98         15.23         9.17 o
   1   4   8        404.52        430.14        20.54 o
   2   4   8        181.80        199.84        17.71 o
   3   4   8         43.88         47.07        14.01 o
   4   4   8        288.72        287.64        57.08 o
  -4   5   8         11.90         27.42        12.25 o
  -3   5   8        286.94        271.64        22.74 o
  -2   5   8          3.88          6.07         9.97 o
  -1   5   8          9.25          5.27         8.91 o
   0   5   8         11.76         13.18         9.40 o
   1   5   8         95.65        121.32        12.15 o
   2   5   8        258.40        284.95        20.53 o
   3   5   8        373.53        388.56        40.33 o
   4   5   8         92.16        121.54        17.26 o
  -4   6   8        279.38        264.39        21.38 o
  -3   6   8         29.26         28.31        11.83 o
  -2   6   8        419.85        384.96        19.62 o
  -1   6   8        788.08        782.47        31.39 o
   0   6   8          6.50          4.71         9.21 o
   1   6   8        707.33        685.00        42.24 o
   2   6   8        324.13        339.56        22.53 o
   3   6   8         80.69         47.36        14.41 o
   4   6   8         90.61        107.82        16.82 o
  -4   7   8         17.64          3.81        14.46 o
  -3   7   8        354.06        379.99        20.00 o
  -2   7   8          3.21          6.11         9.82 o
  -1   7   8         24.93         17.38         9.46 o
   0   7   8         61.41         62.46         9.93 o
   1   7   8         69.33         65.65        10.65 o
   2   7   8         35.20         31.60        11.25 o
   3   7   8        204.10        198.38        26.58 o
   4   7   8         63.28         65.16        54.10 o
  -4   8   8        119.79        146.97        17.96 o
  -3   8   8        132.88        120.80        16.44 o
  -2   8   8          0.72         -1.00         9.97 o
  -1   8   8        699.22        749.53        30.42 o
   0   8   8         15.94         12.01         9.65 o
   1   8   8        926.60        926.02        36.43 o
   2   8   8         36.95         18.58        10.74 o
   3   8   8          6.79          8.78        13.70 o
  -4   9   8          3.43         -0.57        13.71 o
  -3   9   8        356.96        358.59        24.39 o
  -2   9   8         11.96         19.59        13.13 o
  -1   9   8        481.16        487.41        22.25 o
   0   9   8         25.06         52.65        17.18 o
   1   9   8         36.18         37.58        10.59 o
   2   9   8          4.85         17.00        11.46 o
   3   9   8        102.26        108.90        16.26 o
  -3  10   8         31.79         20.84        14.49 o
  -2  10   8         38.94         62.06        14.74 o
  -1  10   8        534.55        477.60        27.39 o
   0  10   8         13.02         21.69        10.29 o
   1  10   8        551.04        518.64        47.03 o
   2  10   8          2.43         -4.89        10.41 o
   3  10   8          7.51          4.69        13.79 o
  -3  11   8        103.99        129.95        38.24 o
  -2  11   8         23.64         17.92        13.27 o
  -1  11   8        167.20        188.31        17.29 o
   0  11   8         63.86         85.12        14.61 o
   1  11   8         54.07         37.94        12.96 o
   2  11   8        172.05        176.00        14.27 o
   3  11   8         67.72         60.40        12.37 o
  -3  12   8         63.68         90.08        15.76 o
  -2  12   8         44.55         38.32        14.20 o
  -1  12   8        463.74        443.79        26.42 o
   0  12   8          0.21          3.02        12.91 o
   1  12   8        570.80        584.55        34.22 o
   2  12   8         23.35         21.79        13.16 o
  -2  13   8         11.00          0.50        13.52 o
  -1  13   8         47.77         53.91        13.51 o
   0  13   8        160.52        154.98        28.54 o
   1  13   8         12.01         -0.27        15.11 o
   2  13   8         68.58         48.36        34.36 o
  -2  14   8         86.30         85.43        16.39 o
  -1  14   8        240.36        205.98        28.24 o
   0  14   8         99.55        132.58        20.63 o
   1  14   8        375.65        386.36        25.03 o
  -1  15   8        187.48        181.71        47.28 o
   0  15   8        348.92        340.11        60.11 o
  -1   0   9        628.74        641.44        34.61 o
   1   0   9         30.79         56.13        21.04 o
  -2   1   9         35.83         39.68        10.65 o
  -1   1   9         59.40         85.95        13.09 o
   0   1   9         60.13         63.07        15.10 o
   1   1   9        520.59        513.89        29.12 o
   2   1   9          8.45          5.58        16.58 o
  -2   2   9         26.87         21.28        12.03 o
  -1   2   9        655.91        613.58        27.37 o
   0   2   9         43.46         34.62        11.59 o
   1   2   9          4.99          7.72        13.36 o
   2   2   9         17.08         19.96        15.75 o
  -2   3   9         96.76         87.48        12.87 o
  -1   3   9         76.35        107.34        16.78 o
   0   3   9        340.39        291.20        17.70 o
   1   3   9        752.02        647.57        34.78 o
   2   3   9         34.94         30.25        14.49 o
  -2   4   9         55.69         35.26        12.17 o
  -1   4   9        369.36        312.89        19.72 o
   0   4   9        135.92        113.20        18.37 o
   1   4   9          8.76         12.49        12.83 o
   2   4   9         55.67         51.60        14.65 o
  -2   5   9         75.76         84.46        13.78 o
  -1   5   9         15.17         12.01        11.15 o
   0   5   9        550.56        595.87        30.93 o
   1   5   9         77.42         66.53        12.63 o
  -1   6   9         21.63         32.29        11.51 o
   0   6   9        295.11        328.25        32.29 o
   1   6   9          2.63          3.23        10.63 o
  -1   7   9         29.69         41.13        12.51 o
   0   7   9        324.41        335.04        19.07 o
   1   7   9          0.24         11.78        11.12 o
   0   8   9         53.37         74.01        12.86 o
                                                
